# Supplementary material for: Methyl 4-methyl­benzoate
Source: Acta Crystallogr Sect E Struct Rep Online. 2008 Apr 10;64(Pt 5):o821. doi: 10.1107/S1600536808008738 (PMC2961182; doi:10.1107/S1600536808008738)
Supplement: Supplementary file 1 [file e-64-0o821-sup1.cif]

##############################################################################
###                                                                        ###
###        Electronic paper (Acta Crystallographica Section E)             ###
###                                                                        ###
##############################################################################
#                                                                            #
# This CIF contains the data in a paper accepted for publication in Acta     #
# Crystallographica Section E. It conforms to the requirements of Notes      #
# for Authors for Section E, and has been peer reviewed under the auspices   #
# of the IUCr Commission on Journals.                                        #
#                                                                            #
# Full details of the Crystallographic Information File format               #
# are given in the paper "The Crystallographic Information File (CIF):       #
# a New Standard Archive File for Crystallography" by S. R. Hall, F. H.      #
# Allen and I. D. Brown [Acta Cryst. (1991), A47, 655-685].                  #
#                                                                            #
# The current version of the core CIF dictionary is obtainable from          #
# ftp://ftp.iucr.org/pub/cif_core.dic. The current version number is 2.4.    #
#                                                                            #
# Software is freely available for graphical display of the structure(s) in  #
# this CIF.  For information consult the CIF home page http://www.iucr.org/  #
# cif/home.html                                                              #
#                                                                            #
# This file may be used for bona fide research purposes within the           #
# scientific community so long as proper attribution is given to the journal # 
# article from which it was obtained.                                        #
#                                                                            #
##############################################################################
                                             
data_I
_audit_creation_method     SHELXL-97
_chemical_name_systematic
;
Methyl 4-methylbenzoate
;
_chemical_name_common     ?
_chemical_formula_moiety     'C9 H10 O2'
_chemical_formula_sum     'C9 H10 O2'
_chemical_formula_iupac     'C9 H10 O2'
_chemical_formula_weight     150.17
_chemical_melting_point     ?
_symmetry_cell_setting     monoclinic
_symmetry_space_group_name_H-M     'P 21/c'
_symmetry_space_group_name_Hall     '-P 2ybc'
loop_
    _symmetry_equiv_pos_as_xyz
    'x, y, z'
    '-x, y+1/2, -z+1/2'
    '-x, -y, -z'
    'x, -y-1/2, z-1/2'
_cell_length_a     5.9134(11)
_cell_length_b     7.6048(14)
_cell_length_c     17.484(3)
_cell_angle_alpha     90.00
_cell_angle_beta     97.783(4)
_cell_angle_gamma     90.00
_cell_volume     779.0(2)
_cell_formula_units_Z     4
_cell_measurement_reflns_used     806
_cell_measurement_theta_min     2.35
_cell_measurement_theta_max     27.81
_cell_measurement_temperature     120(2)
_exptl_crystal_description     block
_exptl_crystal_colour     colourless
_exptl_crystal_size_max     0.45
_exptl_crystal_size_mid     0.43
_exptl_crystal_size_min     0.39
_exptl_crystal_density_diffrn     1.280
_exptl_crystal_density_meas     ?
_exptl_crystal_density_method     'not measured'
_exptl_crystal_F_000     320
_exptl_absorpt_coefficient_mu     0.090
_exptl_absorpt_correction_type     multi-scan
_exptl_absorpt_process_details     '(SADABS; Sheldrick, 2004)'
_exptl_absorpt_correction_T_min     0.9607
_exptl_absorpt_correction_T_max     0.9668
_exptl_special_details
;
;
_diffrn_ambient_temperature     120(2)
_diffrn_radiation_type     MoK\a
_diffrn_radiation_wavelength     0.71073
_diffrn_radiation_source     'sealed tube'
_diffrn_radiation_monochromator     'graphite'
_diffrn_measurement_device_type     'Bruker SMART APEX'
_diffrn_measurement_method     '\f and \w'
_diffrn_reflns_number     6617
_diffrn_reflns_av_R_equivalents     0.0385
_diffrn_reflns_av_sigmaI/netI     0.0322
_diffrn_reflns_theta_min     2.35
_diffrn_reflns_theta_max     27.86
_diffrn_reflns_theta_full     27.86
_diffrn_measured_fraction_theta_max     1.000
_diffrn_measured_fraction_theta_full     1.000
_diffrn_reflns_limit_h_min     -7
_diffrn_reflns_limit_h_max     7
_diffrn_reflns_limit_k_min     -10
_diffrn_reflns_limit_k_max     9
_diffrn_reflns_limit_l_min     -23
_diffrn_reflns_limit_l_max     23
_diffrn_standards_number     1418
_diffrn_standards_interval_count     ?
_diffrn_standards_interval_time     430
_diffrn_standards_decay_%     0
_refine_special_details
;
Refinement of <i>F</i>^2^ against ALL reflections. The weighted <i>R</i>-factor
<i>wR</i> and goodness of fit <i>S</i> are based on <i>F</i>^2^, conventional
<i>R</i>-factors <i>R</i> are based on <i>F</i>, with <i>F</i> set to zero for
negative <i>F</i>^2^. The threshold expression of <i>F</i>^2^ >
\s(<i>F</i>^2^) is used only for calculating <i>R</i>-factors(gt) <i>etc</i>.
and is not relevant to the choice of reflections for refinement.
<i>R</i>-factors based on <i>F</i>^2^ are statistically about twice as large
as those based on <i>F</i>, and <i>R</i>- factors based on ALL data will be
even larger.
;
_reflns_number_total     1855
_reflns_number_gt     1482
_reflns_threshold_expression     I>2\s(I)
_refine_ls_structure_factor_coef     Fsqd
_refine_ls_matrix_type     full
_refine_ls_R_factor_all     0.0512
_refine_ls_R_factor_gt     0.0416
_refine_ls_wR_factor_gt     0.1176
_refine_ls_wR_factor_ref     0.1241
_refine_ls_goodness_of_fit_ref     1.061
_refine_ls_restrained_S_all     1.061
_refine_ls_number_reflns     1855
_refine_ls_number_parameters     102
_refine_ls_number_restraints     0
_refine_ls_hydrogen_treatment     constr
_refine_ls_weighting_scheme     calc
_refine_ls_weighting_details
         'calc w=1/[\s^2^(Fo^2^)+(0.0752P)^2^+0.0208P] where P=(Fo^2^+2Fc^2^)/3'
_atom_sites_solution_hydrogens     difmap
_atom_sites_solution_primary     direct
_atom_sites_solution_secondary     difmap
_refine_ls_shift/su_max     0.000
_refine_ls_shift/su_mean     0.000
_refine_diff_density_max     0.307
_refine_diff_density_min     -0.199
_refine_ls_extinction_method     none
_refine_ls_extinction_coef     ?
loop_
    _atom_type_symbol
    _atom_type_description
    _atom_type_scat_dispersion_real
    _atom_type_scat_dispersion_imag
    _atom_type_scat_source
    'C' 'C' 0.0033 0.0016
                         'International Tables Vol C Tables 4.2.6.8 and 6.1.1.4'
    'H' 'H' 0.0000 0.0000
                         'International Tables Vol C Tables 4.2.6.8 and 6.1.1.4'
    'O' 'O' 0.0106 0.0060
                         'International Tables Vol C Tables 4.2.6.8 and 6.1.1.4'
_computing_data_collection     'SMART (Bruker, 2002)'
_computing_cell_refinement     'SAINT (Bruker, 2002)'
_computing_data_reduction     'SAINT (Bruker, 2002)'
_computing_structure_solution     'SHELXS97 (Sheldrick, 2008)'
_computing_structure_refinement     'SHELXL97 (Sheldrick, 2008)'
_computing_molecular_graphics     'SHELXTL (Sheldrick, 2008)'
_computing_publication_material     'SHELXTL (Sheldrick, 2008)'
loop_
    _atom_site_type_symbol
    _atom_site_label
    _atom_site_fract_x
    _atom_site_fract_y
    _atom_site_fract_z
    _atom_site_U_iso_or_equiv
    _atom_site_adp_type
    _atom_site_calc_flag
    _atom_site_refinement_flags
    _atom_site_occupancy
    _atom_site_disorder_assembly
    _atom_site_disorder_group
    O O1 0.39091(14) 0.28701(11) 0.44793(5) 0.0280(2) Uani d . 1 . .
    O O2 0.68910(15) 0.15425(13) 0.51751(5) 0.0325(3) Uani d . 1 . .
    C C1 0.2956(2) 0.31740(17) 0.51874(7) 0.0320(3) Uani d . 1 . .
    H H1A 0.2793 0.2050 0.5448 0.048 Uiso calc R 1 . .
    H H1B 0.1456 0.3732 0.5068 0.048 Uiso calc R 1 . .
    H H1C 0.3974 0.3946 0.5526 0.048 Uiso calc R 1 . .
    C C2 0.59091(19) 0.20144(15) 0.45593(6) 0.0234(3) Uani d . 1 . .
    C C3 0.67753(18) 0.17434(15) 0.38071(6) 0.0223(3) Uani d . 1 . .
    C C4 0.55841(19) 0.23124(15) 0.31083(7) 0.0247(3) Uani d . 1 . .
    H H4A 0.4154 0.2888 0.3098 0.030 Uiso calc R 1 . .
    C C5 0.6496(2) 0.20350(15) 0.24261(7) 0.0262(3) Uani d . 1 . .
    H H5A 0.5675 0.2426 0.1952 0.031 Uiso calc R 1 . .
    C C6 0.8588(2) 0.11953(15) 0.24239(7) 0.0244(3) Uani d . 1 . .
    C C7 0.97615(19) 0.06389(15) 0.31291(7) 0.0253(3) Uani d . 1 . .
    H H7A 1.1195 0.0068 0.3140 0.030 Uiso calc R 1 . .
    C C8 0.88716(19) 0.09050(15) 0.38126(7) 0.0242(3) Uani d . 1 . .
    H H8A 0.9693 0.0515 0.4287 0.029 Uiso calc R 1 . .
    C C9 0.9593(2) 0.08897(17) 0.16858(7) 0.0312(3) Uani d . 1 . .
    H H9A 1.1213 0.1213 0.1764 0.047 Uiso calc R 1 . .
    H H9B 0.8782 0.1613 0.1273 0.047 Uiso calc R 1 . .
    H H9C 0.9438 -0.0355 0.1542 0.047 Uiso calc R 1 . .
loop_
    _atom_site_aniso_label
    _atom_site_aniso_U_11
    _atom_site_aniso_U_22
    _atom_site_aniso_U_33
    _atom_site_aniso_U_12
    _atom_site_aniso_U_13
    _atom_site_aniso_U_23
    O1 0.0268(5) 0.0322(5) 0.0260(4) 0.0042(3) 0.0071(3) 0.0018(3)
    O2 0.0343(5) 0.0389(5) 0.0234(5) 0.0042(4) 0.0004(4) 0.0016(3)
    C1 0.0340(7) 0.0342(7) 0.0299(7) 0.0024(5) 0.0121(5) -0.0009(5)
    C2 0.0249(6) 0.0201(6) 0.0248(6) -0.0033(4) 0.0022(5) 0.0003(4)
    C3 0.0236(6) 0.0203(6) 0.0232(6) -0.0031(4) 0.0031(4) 0.0006(4)
    C4 0.0214(5) 0.0252(6) 0.0271(6) 0.0008(4) 0.0022(4) 0.0024(4)
    C5 0.0271(6) 0.0281(6) 0.0222(6) -0.0019(5) -0.0006(5) 0.0029(4)
    C6 0.0275(6) 0.0210(6) 0.0251(6) -0.0058(4) 0.0049(4) -0.0010(4)
    C7 0.0231(6) 0.0215(6) 0.0316(6) 0.0008(4) 0.0042(5) 0.0002(4)
    C8 0.0245(6) 0.0221(6) 0.0251(6) -0.0017(4) 0.0000(4) 0.0032(4)
    C9 0.0355(7) 0.0320(7) 0.0271(6) -0.0005(5) 0.0079(5) -0.0018(5)
_geom_special_details
;
All e.s.d.'s (except the e.s.d. in the dihedral angle between two l.s. planes)
are estimated using the full covariance matrix. The cell e.s.d.'s are taken
into account individually in the estimation of e.s.d.'s in distances, angles
and torsion angles; correlations between e.s.d.'s in cell parameters are only
used when they are defined by crystal symmetry. An approximate (isotropic)
treatment of cell e.s.d.'s is used for estimating e.s.d.'s involving l.s.
planes.
;
loop_
    _geom_bond_atom_site_label_1
    _geom_bond_atom_site_label_2
    _geom_bond_site_symmetry_2
    _geom_bond_distance
    _geom_bond_publ_flag
    O1 C2 . 1.3405(14) y
    O1 C1 . 1.4468(14) y
    O2 C2 . 1.2065(14) y
    C1 H1A . 0.9800 ?
    C1 H1B . 0.9800 ?
    C1 H1C . 0.9800 ?
    C2 C3 . 1.4890(16) y
    C3 C8 . 1.3929(16) ?
    C3 C4 . 1.3940(16) ?
    C4 C5 . 1.3899(16) ?
    C4 H4A . 0.9500 ?
    C5 C6 . 1.3927(17) ?
    C5 H5A . 0.9500 ?
    C6 C7 . 1.3962(17) ?
    C6 C9 . 1.5101(16) y
    C7 C8 . 1.3843(16) ?
    C7 H7A . 0.9500 ?
    C8 H8A . 0.9500 ?
    C9 H9A . 0.9800 ?
    C9 H9B . 0.9800 ?
    C9 H9C . 0.9800 ?
loop_
    _geom_angle_atom_site_label_1
    _geom_angle_atom_site_label_2
    _geom_angle_atom_site_label_3
    _geom_angle_site_symmetry_1
    _geom_angle_site_symmetry_3
    _geom_angle
    _geom_angle_publ_flag
    C2 O1 C1 . . 115.38(9) y
    O1 C1 H1A . . 109.5 ?
    O1 C1 H1B . . 109.5 ?
    H1A C1 H1B . . 109.5 ?
    O1 C1 H1C . . 109.5 ?
    H1A C1 H1C . . 109.5 ?
    H1B C1 H1C . . 109.5 ?
    O2 C2 O1 . . 123.28(10) ?
    O2 C2 C3 . . 124.43(11) y
    O1 C2 C3 . . 112.28(9) ?
    C8 C3 C4 . . 119.46(10) ?
    C8 C3 C2 . . 118.00(10) ?
    C4 C3 C2 . . 122.54(10) ?
    C5 C4 C3 . . 119.76(11) ?
    C5 C4 H4A . . 120.1 ?
    C3 C4 H4A . . 120.1 ?
    C4 C5 C6 . . 121.33(10) ?
    C4 C5 H5A . . 119.3 ?
    C6 C5 H5A . . 119.3 ?
    C5 C6 C7 . . 118.16(10) ?
    C5 C6 C9 . . 121.71(11) ?
    C7 C6 C9 . . 120.13(11) ?
    C8 C7 C6 . . 121.10(10) ?
    C8 C7 H7A . . 119.5 ?
    C6 C7 H7A . . 119.5 ?
    C7 C8 C3 . . 120.20(10) ?
    C7 C8 H8A . . 119.9 ?
    C3 C8 H8A . . 119.9 ?
    C6 C9 H9A . . 109.5 ?
    C6 C9 H9B . . 109.5 ?
    H9A C9 H9B . . 109.5 ?
    C6 C9 H9C . . 109.5 ?
    H9A C9 H9C . . 109.5 ?
    H9B C9 H9C . . 109.5 ?
loop_
    _geom_torsion_atom_site_label_1
    _geom_torsion_atom_site_label_2
    _geom_torsion_atom_site_label_3
    _geom_torsion_atom_site_label_4
    _geom_torsion_site_symmetry_1
    _geom_torsion_site_symmetry_2
    _geom_torsion_site_symmetry_3
    _geom_torsion_site_symmetry_4
    _geom_torsion
    _geom_torsion_publ_flag
    C1 O1 C2 O2 . . . . -1.07(16) ?
    C1 O1 C2 C3 . . . . 179.72(9) ?
    O2 C2 C3 C8 . . . . -0.70(18) ?
    O1 C2 C3 C8 . . . . 178.50(10) ?
    O2 C2 C3 C4 . . . . -179.94(11) ?
    O1 C2 C3 C4 . . . . -0.74(16) ?
    C8 C3 C4 C5 . . . . 0.12(17) ?
    C2 C3 C4 C5 . . . . 179.36(10) ?
    C3 C4 C5 C6 . . . . 0.00(17) ?
    C4 C5 C6 C7 . . . . -0.20(17) ?
    C4 C5 C6 C9 . . . . -179.94(10) ?
    C5 C6 C7 C8 . . . . 0.28(17) ?
    C9 C6 C7 C8 . . . . -179.98(10) ?
    C6 C7 C8 C3 . . . . -0.16(17) ?
    C4 C3 C8 C7 . . . . -0.05(17) ?
    C2 C3 C8 C7 . . . . -179.32(10) ?
loop_
    _geom_hbond_atom_site_label_D
    _geom_hbond_atom_site_label_H
    _geom_hbond_atom_site_label_A
    _geom_hbond_site_symmetry_A
    _geom_hbond_distance_DH
    _geom_hbond_distance_HA
    _geom_hbond_distance_DA
    _geom_hbond_angle_DHA
    C9 H9B O2 4_565 0.98 2.51 3.4930(16) 176.8
data_global
_journal_date_recd_electronic     2008-03-29
_journal_date_accepted     2008-04-01
_journal_name_full     'Acta Crystallographica, Section E'
_journal_year     2008
_journal_volume     64
_journal_issue      5
_journal_page_first     o821
_journal_page_last     o821
_journal_paper_category     QO
_journal_coeditor_code     SG2231
_publ_contact_author
;
Dr Aamer Saeed
 Department of Chemistry
Quaid-I-Azam University Islamabad
45320, Pakistan
;
_publ_contact_author_email     aamersaeed@yahoo.com
_publ_contact_author_fax     '+92 51 2873869'
_publ_contact_author_phone     '+92 51 90642128'
_publ_section_title
;
Methyl 4-methylbenzoate
;
loop_
    _publ_author_name
    _publ_author_address
    'Saeed, Aamer'
;
Department of Chemistry
Quaid-i-Azam University Islamabad
Pakistan
;
    'Rafique, Hummera'
;
Department of Chemistry
Quaid-i-Azam University Islamabad
Pakistan
;
    'Fl\"orke, Ulrich'
;
Department Chemie
Fakult\"at f\"ur Naturwissenschaften
Universit\"at Paderborn
Warburgerstrasse 100
D-33098 Paderborn
Germany
;
