# Supplementary material for: Methyl 4-methyl­benzoate
Source: Acta Crystallogr Sect E Struct Rep Online. 2008 Apr 10;64(Pt 5):o821. doi: 10.1107/S1600536808008738 (PMC2961182; doi:10.1107/S1600536808008738)
Supplement: Supplementary file 2 [file e-64-0o821-Isup2.hkl]

# 
# h,k,l, Fc-squared, Fo-squared, sigma(Fo-squared) and status flag 
# 
data_I
_shelx_title ' C9 H10 O2 in P2(1)/c' 
_shelx_refln_list_code          4 
_shelx_F_calc_maximum       93.62 
_exptl_crystal_F_000       320.00 
_reflns_d_resolution_high  0.7604 
 
loop_ 
 _symmetry_equiv_pos_as_xyz 
 'x, y, z' 
 '-x, y+1/2, -z+1/2' 
 '-x, -y, -z' 
 'x, -y-1/2, z-1/2' 
 
_cell_length_a     5.9134 
_cell_length_b     7.6048 
_cell_length_c    17.4841 
_cell_angle_alpha  90.000 
_cell_angle_beta   97.783 
_cell_angle_gamma  90.000 
 
_shelx_F_squared_multiplier     1.000 
 
loop_ 
 _refln_index_h 
 _refln_index_k 
 _refln_index_l 
 _refln_F_squared_calc 
 _refln_F_squared_meas 
 _refln_F_squared_sigma 
 _refln_observed_status 
   1   0   0      462.48      401.78      3.79 o 
   2   0   0      124.80      106.18      2.87 o 
   3   0   0     2155.81     2261.61     69.10 o 
   4   0   0      624.80      641.07     73.04 o 
   5   0   0        5.09        4.82      1.34 o 
   6   0   0       12.38       12.50      1.98 o 
   7   0   0      105.43       91.32      4.99 o 
   1   1   0     2469.23     2393.85     20.62 o 
   2   1   0       36.73       39.89      0.98 o 
   3   1   0      342.35      366.67      3.76 o 
   4   1   0       70.51       73.60      2.25 o 
   5   1   0        4.31        3.37      1.07 o 
   6   1   0       43.47       37.78      2.09 o 
   7   1   0       75.51       73.11      3.17 o 
   0   2   0     5335.54     5254.57    116.23 o 
   1   2   0     8765.06     8637.03     30.06 o 
   2   2   0      339.31      319.00      6.62 o 
   3   2   0      282.82      346.92      4.16 o 
   4   2   0      266.20      273.55      5.32 o 
   5   2   0       12.71       15.35      1.41 o 
   6   2   0       11.37        9.70      1.35 o 
   7   2   0        5.72        2.60      1.18 o 
   1   3   0      360.89      417.38      6.84 o 
   2   3   0      722.61      898.65     13.96 o 
   3   3   0       72.63       92.58      2.19 o 
   4   3   0      221.80      176.41     49.76 o 
   5   3   0        4.07        2.73      1.07 o 
   6   3   0        8.00        5.28      1.31 o 
   7   3   0        2.10        3.00      1.44 o 
   0   4   0      145.19      142.68      4.00 o 
   1   4   0      953.64     1001.90     18.54 o 
   2   4   0      178.89      159.69      2.64 o 
   3   4   0        0.02       -0.39      0.60 o 
   4   4   0        0.63        0.30      0.73 o 
   5   4   0      173.50      164.95      4.96 o 
   6   4   0       55.57       46.09      2.78 o 
   7   4   0        4.32        3.80      1.93 o 
   1   5   0      126.19      128.89      1.87 o 
   2   5   0       63.48       66.99      1.75 o 
   3   5   0       68.75       72.31      2.18 o 
   4   5   0       24.88       22.87      1.80 o 
   5   5   0      150.85      144.32      5.53 o 
   6   5   0        4.20        4.96      1.81 o 
   0   6   0        9.18        7.86      1.64 o 
   1   6   0      256.71      274.41      6.47 o 
   2   6   0      502.82      501.64      6.09 o 
   3   6   0       96.18      101.81      3.04 o 
   4   6   0        0.01        1.22      1.34 o 
   5   6   0       49.27       48.30      3.49 o 
   6   6   0       25.29       20.03      2.75 o 
   1   7   0        0.74        1.95      1.13 o 
   2   7   0      155.71      159.73      4.78 o 
   3   7   0       26.35       26.86      2.84 o 
   4   7   0       18.88       15.20      2.31 o 
   5   7   0        9.88        8.86      2.14 o 
   0   8   0      143.09      144.27      8.25 o 
   1   8   0        5.04        5.57      1.82 o 
   2   8   0        0.33        0.50      1.49 o 
   3   8   0      207.39      194.37      7.23 o 
   4   8   0        3.06        4.71      2.12 o 
   1   9   0        2.77        0.83      1.77 o 
   2   9   0        2.05        3.03      2.05 o 
   3   9   0       37.10       28.09      3.36 o 
   0  10   0       59.33       52.25      6.00 o 
  -7   1   1       21.61       19.79      1.84 o 
  -6   1   1       13.16       11.88      1.40 o 
  -5   1   1       21.89       20.84      1.47 o 
  -4   1   1       35.31       29.94      1.29 o 
  -3   1   1      685.56      735.92     13.86 o 
  -2   1   1      133.16      133.21      3.71 o 
  -1   1   1     1241.15     1162.90     30.36 o 
   0   1   1      508.97      513.03      7.49 o 
   1   1   1      952.11      905.20      5.87 o 
   2   1   1      389.35      385.01      4.25 o 
   3   1   1      190.66      194.68      3.07 o 
   4   1   1      102.02       96.43      5.66 o 
   5   1   1       31.54       30.73      1.73 o 
   6   1   1        0.23       -0.02      0.81 o 
   7   1   1        1.70        1.58      1.12 o 
  -7   2   1       10.43       10.09      1.53 o 
  -6   2   1      151.08      135.53      3.86 o 
  -5   2   1        4.29        4.86      0.98 o 
  -4   2   1      335.05      342.28      6.71 o 
  -3   2   1        0.90        0.92      0.33 o 
  -2   2   1     1789.43     1912.86     42.67 o 
  -1   2   1      740.94      748.26     12.30 o 
   0   2   1     6266.15     6214.79    159.63 o 
   1   2   1     8019.21     7953.36     78.39 o 
   2   2   1      376.62      392.89      5.06 o 
   3   2   1      134.12      145.57      8.93 o 
   4   2   1       13.78       10.53      1.08 o 
   5   2   1       58.63       58.10      2.32 o 
   6   2   1        0.95        1.37      1.12 o 
   7   2   1       12.10        9.73      1.52 o 
  -7   3   1        2.18        1.42      1.38 o 
  -6   3   1        0.46        2.22      1.11 o 
  -5   3   1      165.64      151.43      3.47 o 
  -4   3   1        4.81        8.16      1.88 o 
  -3   3   1      302.95      318.63      4.99 o 
  -2   3   1      414.29      449.81      8.38 o 
  -1   3   1      209.45      240.60      3.78 o 
   0   3   1       99.17      129.88      2.00 o 
   1   3   1     1306.94     1430.98     18.19 o 
   2   3   1        9.76        7.98      0.71 o 
   3   3   1        7.96       11.15      0.93 o 
   4   3   1        0.35       -0.17      0.80 o 
   5   3   1        6.81        5.24      1.18 o 
   6   3   1       19.39       14.59      2.16 o 
   7   3   1        0.01       -1.22      1.22 o 
  -7   4   1       12.98       15.21      2.54 o 
  -6   4   1        9.46        7.71      1.49 o 
  -5   4   1        7.27        3.79      0.98 o 
  -4   4   1       91.74       87.09      2.53 o 
  -3   4   1        3.88        4.30      0.78 o 
  -2   4   1      376.68      398.20      5.33 o 
  -1   4   1     3371.92     3876.12     75.97 o 
   0   4   1       23.55       27.28      1.07 o 
   1   4   1        2.29        1.94      0.49 o 
   2   4   1     2396.64     2553.34     39.55 o 
   3   4   1       16.60       30.55      1.44 o 
   4   4   1        3.58        2.23      0.98 o 
   5   4   1       14.17       14.33      1.61 o 
   6   4   1        1.34        0.49      1.47 o 
   7   4   1        1.13        0.93      1.45 o 
  -6   5   1        7.72        9.07      2.05 o 
  -5   5   1        0.12        0.89      1.10 o 
  -4   5   1        0.03        1.17      1.02 o 
  -3   5   1        0.51        0.91      0.90 o 
  -2   5   1      610.41      727.54      8.45 o 
  -1   5   1        1.97        0.02      0.63 o 
   0   5   1        9.58       10.53      0.68 o 
   1   5   1       33.61       37.83      1.13 o 
   2   5   1      914.95     1019.31     17.58 o 
   3   5   1        0.93        1.21      0.76 o 
   4   5   1       43.07       47.28      3.01 o 
   5   5   1       22.95       26.06      2.57 o 
   6   5   1        3.38        4.40      1.70 o 
  -6   6   1        3.59        1.12      1.67 o 
  -5   6   1        0.18       -0.73      1.33 o 
  -4   6   1       71.13       63.74      3.00 o 
  -3   6   1        0.19       -0.79      0.82 o 
  -2   6   1      235.73      229.52      5.67 o 
  -1   6   1      254.60      273.37      8.50 o 
   0   6   1       21.20       22.98      1.79 o 
   1   6   1        0.11        0.13      0.87 o 
   2   6   1       69.70       75.92      2.74 o 
   3   6   1      392.37      396.86      6.64 o 
   4   6   1        0.20        0.80      1.28 o 
   5   6   1       24.76       20.35      2.49 o 
   6   6   1       16.75       18.46      2.96 o 
  -5   7   1       30.58       26.53      3.22 o 
  -4   7   1        8.64       11.03      1.80 o 
  -3   7   1       10.52        8.26      1.63 o 
  -2   7   1        0.11        0.03      1.06 o 
  -1   7   1      128.19      133.16      4.30 o 
   0   7   1       10.10        9.26      1.52 o 
   1   7   1        5.02        5.63      1.54 o 
   2   7   1      141.63      137.36      5.46 o 
   3   7   1      276.97      270.13      7.91 o 
   4   7   1        5.20        3.74      1.94 o 
   5   7   1        4.11        4.50      2.09 o 
  -4   8   1       34.56       30.00      3.28 o 
  -3   8   1       98.35       88.40      5.52 o 
  -2   8   1       30.48       28.36      2.45 o 
  -1   8   1        7.44        9.72      1.70 o 
   0   8   1      101.03      101.73      4.96 o 
   1   8   1        5.96        6.72      1.88 o 
   2   8   1       23.52       19.57      2.62 o 
   3   8   1       65.88       60.86      4.69 o 
   4   8   1      103.07       91.46      5.59 o 
  -3   9   1        0.53        1.07      1.88 o 
  -2   9   1        2.60        4.76      2.16 o 
  -1   9   1       16.20       18.38      2.80 o 
   0   9   1       17.35       17.52      2.65 o 
   1   9   1       11.23        9.92      2.19 o 
   2   9   1        0.89        1.40      1.70 o 
   3   9   1      106.75       90.93      5.39 o 
  -7   0   2       17.96       17.40      2.51 o 
  -6   0   2      290.85      270.61      7.54 o 
  -5   0   2       14.29       11.75      1.67 o 
  -4   0   2        2.45        0.73      0.62 o 
  -3   0   2      685.86      767.28      9.53 o 
  -2   0   2     1695.29     1688.95     43.41 o 
  -1   0   2     1180.42     1134.86     31.14 o 
   0   0   2      108.42      125.50     10.11 o 
   1   0   2     5913.88     4592.31    570.83 o 
   2   0   2     1361.10     1483.93      8.40 o 
   3   0   2      347.33      323.18      9.49 o 
   4   0   2       21.20       25.19      2.57 o 
   5   0   2       23.12       21.54      2.18 o 
   6   0   2        7.03        6.72      2.33 o 
   7   0   2        0.08       -0.04      1.40 o 
  -7   1   2       16.55       12.94      1.61 o 
  -6   1   2        2.60        0.70      0.86 o 
  -5   1   2        7.04        7.73      1.06 o 
  -4   1   2      236.66      253.04      3.56 o 
  -3   1   2      461.80      518.66      6.09 o 
  -2   1   2        5.59        3.59      0.67 o 
  -1   1   2        3.07        1.78      0.43 o 
   0   1   2     2401.77     2375.71     24.74 o 
   1   1   2     4119.82     3929.79     66.96 o 
   2   1   2      385.93      347.89      3.44 o 
   3   1   2      145.03      154.94      3.02 o 
   4   1   2       56.93       59.09      2.75 o 
   5   1   2       44.64       45.76      2.09 o 
   6   1   2       23.52       24.44      1.81 o 
   7   1   2        3.16        3.83      1.17 o 
  -7   2   2       73.27       82.02      4.54 o 
  -6   2   2       48.87       46.50      2.35 o 
  -5   2   2       50.05       37.19      1.91 o 
  -4   2   2        2.21        5.45      0.75 o 
  -3   2   2      136.67      122.25      2.21 o 
  -2   2   2      108.40      101.19      8.04 o 
  -1   2   2       75.01       88.69      1.30 o 
   0   2   2     1277.10     1310.98     16.10 o 
   1   2   2        3.58        3.37      1.40 o 
   2   2   2        7.91       11.11      0.73 o 
   3   2   2      292.17      289.82      3.89 o 
   4   2   2        0.13        0.84      0.77 o 
   5   2   2        0.87        1.67      0.87 o 
   6   2   2        2.58        3.85      1.10 o 
   7   2   2        0.12        0.68      1.13 o 
  -7   3   2        1.39        0.67      1.36 o 
  -6   3   2       20.43       17.42      1.85 o 
  -5   3   2       24.06       20.70      1.46 o 
  -4   3   2        6.40       11.83      1.07 o 
  -3   3   2        9.88        8.55      0.70 o 
  -2   3   2      594.63      699.56      6.12 o 
  -1   3   2      246.61      273.10      3.18 o 
   0   3   2      151.63      154.45      2.31 o 
   1   3   2     1337.51     1439.61     23.04 o 
   2   3   2     1079.48     1152.78     15.52 o 
   3   3   2       21.19       27.57      1.56 o 
   4   3   2        1.03        0.85      0.89 o 
   5   3   2       91.26       91.54      3.35 o 
   6   3   2        1.66        1.68      1.20 o 
   7   3   2        1.24        2.63      1.49 o 
  -7   4   2       23.92       27.22      3.20 o 
  -6   4   2        0.57        2.40      1.25 o 
  -5   4   2      152.49      135.56      4.27 o 
  -4   4   2       72.20       65.76      2.27 o 
  -3   4   2       80.30       75.50      1.78 o 
  -2   4   2       15.67       17.20      0.92 o 
  -1   4   2       67.52       82.75      2.01 o 
   0   4   2        7.52        6.49      0.75 o 
   1   4   2      347.48      364.76      7.85 o 
   2   4   2       47.90       44.77      1.48 o 
   3   4   2       48.77       51.15      2.10 o 
   4   4   2        5.96        5.44      1.14 o 
   5   4   2        1.15        1.73      1.36 o 
   6   4   2        2.55        2.28      1.35 o 
  -6   5   2        0.00       -0.56      1.42 o 
  -5   5   2       49.09       41.95      2.57 o 
  -4   5   2       16.32       19.12      1.74 o 
  -3   5   2       10.09       10.78      1.33 o 
  -2   5   2       28.23       28.84      1.52 o 
  -1   5   2       96.92       91.07      2.97 o 
   0   5   2      152.43      138.44      2.70 o 
   1   5   2       30.94       35.96      1.19 o 
   2   5   2      410.66      433.91      7.10 o 
   3   5   2       30.19       29.59      1.78 o 
   4   5   2       17.14       15.85      1.54 o 
   5   5   2        0.44        0.75      1.58 o 
   6   5   2       17.50       17.51      2.50 o 
  -6   6   2       17.50       21.99      2.87 o 
  -5   6   2       17.82       18.68      1.98 o 
  -4   6   2       83.31       76.71      3.31 o 
  -3   6   2        8.17       10.41      1.24 o 
  -2   6   2       58.55       55.37      2.14 o 
  -1   6   2        0.29        1.77      0.83 o 
   0   6   2      389.14      406.39      7.03 o 
   1   6   2        3.26        3.14      1.09 o 
   2   6   2       66.59       61.79      3.21 o 
   3   6   2      156.23      145.04      4.04 o 
   4   6   2        1.34        0.74      1.13 o 
   5   6   2        0.26       -0.19      1.45 o 
   6   6   2        6.71        7.08      2.08 o 
  -5   7   2        3.83        4.10      1.59 o 
  -4   7   2       40.40       37.97      2.81 o 
  -3   7   2        2.26        1.62      1.18 o 
  -2   7   2        4.53        5.11      1.27 o 
  -1   7   2        6.25        7.81      1.41 o 
   0   7   2       13.82       14.11      1.64 o 
   1   7   2        8.93        8.52      1.43 o 
   2   7   2        7.92        9.40      2.25 o 
   3   7   2      172.70      156.17      6.04 o 
   4   7   2        8.38        9.30      3.09 o 
   5   7   2        3.41        6.18      2.18 o 
  -4   8   2        0.25       -0.13      1.42 o 
  -3   8   2       30.05       30.28      2.67 o 
  -2   8   2       14.64       12.24      1.80 o 
  -1   8   2        0.01       -0.41      1.17 o 
   0   8   2       42.76       40.60      2.69 o 
   1   8   2       75.73       72.52      4.30 o 
   2   8   2        2.62        3.17      1.69 o 
   3   8   2       34.08       32.15      4.69 o 
   4   8   2       66.16       62.46      6.47 o 
  -3   9   2        5.27        5.67      2.33 o 
  -2   9   2       11.44       14.63      2.69 o 
  -1   9   2        6.65        7.95      2.16 o 
   0   9   2       25.32       22.88      2.86 o 
   1   9   2       11.07       13.17      2.41 o 
   2   9   2        4.98        3.22      4.97 o 
   3   9   2        6.01        6.66      2.27 o 
  -7   1   3       36.49       39.54      2.42 o 
  -6   1   3        0.69        1.72      0.93 o 
  -5   1   3        0.94        1.03      0.78 o 
  -4   1   3        0.54        0.34      0.50 o 
  -3   1   3       85.11       78.69      1.40 o 
  -2   1   3       14.41       14.93      0.60 o 
  -1   1   3       36.50       26.09      5.11 o 
   0   1   3       28.25       25.20      0.68 o 
   1   1   3        4.56        5.74      0.45 o 
   2   1   3        4.31        3.69      0.47 o 
   3   1   3        3.79        2.96      0.72 o 
   4   1   3        1.39        2.08      0.68 o 
   5   1   3        2.44        1.89      0.96 o 
   6   1   3        0.03       -0.32      1.06 o 
   7   1   3        2.93        3.55      1.19 o 
  -7   2   3        2.44        3.69      1.27 o 
  -6   2   3       20.57       19.19      1.64 o 
  -5   2   3       28.15       22.24      1.54 o 
  -4   2   3       21.00       20.13      0.92 o 
  -3   2   3        9.49       14.41      0.72 o 
  -2   2   3      429.48      381.01     19.77 o 
  -1   2   3      741.84      776.22      5.97 o 
   0   2   3      109.46      128.96      1.43 o 
   1   2   3      626.55      646.15      4.98 o 
   2   2   3      339.21      340.31      3.27 o 
   3   2   3       10.35        9.54      1.09 o 
   4   2   3       84.79       83.30      2.48 o 
   5   2   3       21.06       20.66      1.56 o 
   6   2   3       12.35       11.73      1.45 o 
   7   2   3        0.22        1.03      1.32 o 
  -7   3   3        8.52        5.67      1.58 o 
  -6   3   3       20.08       20.64      1.94 o 
  -5   3   3       28.30       23.92      1.55 o 
  -4   3   3        9.84        8.78      0.99 o 
  -3   3   3       86.03       83.93      1.82 o 
  -2   3   3       68.74       75.93      4.59 o 
  -1   3   3       20.77       20.43      1.01 o 
   0   3   3       24.25       18.43      0.64 o 
   1   3   3       91.40       93.16      1.58 o 
   2   3   3      128.47      146.27      2.37 o 
   3   3   3       19.08       16.88      1.03 o 
   4   3   3       12.25       15.96      1.84 o 
   5   3   3        2.52        2.47      1.05 o 
   6   3   3        6.77        8.33      1.54 o 
   7   3   3        7.03        6.77      2.09 o 
  -7   4   3       45.00       58.25      4.34 o 
  -6   4   3        4.32        6.73      1.66 o 
  -5   4   3        0.35        0.65      0.83 o 
  -4   4   3       14.66       11.04      1.11 o 
  -3   4   3        4.84        4.19      0.66 o 
  -2   4   3       77.89       82.53      1.76 o 
  -1   4   3      177.51      163.51      2.80 o 
   0   4   3       62.93       62.18      2.29 o 
   1   4   3      574.98      582.79     13.38 o 
   2   4   3       68.99       69.12      1.67 o 
   3   4   3       10.02       10.70      1.24 o 
   4   4   3      137.81      130.52      3.67 o 
   5   4   3        2.15        2.32      1.13 o 
   6   4   3        0.28        0.56      1.16 o 
  -6   5   3        0.95        1.80      1.59 o 
  -5   5   3        1.21        1.22      1.16 o 
  -4   5   3       80.21       72.83      3.03 o 
  -3   5   3        0.34        0.80      0.88 o 
  -2   5   3       18.27       15.98      1.20 o 
  -1   5   3       75.48       88.41      2.30 o 
   0   5   3       81.10       78.30      2.44 o 
   1   5   3        2.09        1.46      0.56 o 
   2   5   3       40.63       44.81      1.50 o 
   3   5   3      128.71      131.88      3.82 o 
   4   5   3       10.86       11.06      1.44 o 
   5   5   3        2.70        3.49      1.50 o 
   6   5   3       13.62       14.80      2.45 o 
  -6   6   3        0.19       -0.65      1.70 o 
  -5   6   3        0.17        1.10      1.30 o 
  -4   6   3       15.68       15.53      1.75 o 
  -3   6   3       69.60       64.10      2.46 o 
  -2   6   3        3.50        4.08      0.94 o 
  -1   6   3       20.96       22.21      1.44 o 
   0   6   3        8.10        7.08      0.98 o 
   1   6   3       54.26       51.27      2.47 o 
   2   6   3       60.40       63.06      2.75 o 
   3   6   3       32.65       31.35      2.72 o 
   4   6   3        4.92        3.53      1.29 o 
   5   6   3       25.23       30.50      2.98 o 
  -5   7   3        0.62       -0.38      1.21 o 
  -4   7   3       20.24       15.67      2.05 o 
  -3   7   3        7.40        8.49      1.64 o 
  -2   7   3        0.17       -0.60      1.05 o 
  -1   7   3       31.00       30.52      2.23 o 
   0   7   3      106.57      106.65      3.79 o 
   1   7   3       14.57       13.85      1.67 o 
   2   7   3        2.37        1.40      1.24 o 
   3   7   3       57.42       63.68      4.46 o 
   4   7   3       15.78       14.62      2.43 o 
   5   7   3        7.13        8.89      2.46 o 
  -4   8   3        1.60        1.91      1.60 o 
  -3   8   3       46.55       47.33      3.17 o 
  -2   8   3        5.23        4.75      1.46 o 
  -1   8   3       45.15       46.50      2.89 o 
   0   8   3       20.34       19.48      2.06 o 
   1   8   3       12.10       15.68      1.89 o 
   2   8   3        0.36        1.18      1.85 o 
   3   8   3        5.82        4.66      1.95 o 
   4   8   3        2.78        4.89      3.63 o 
  -3   9   3       27.80       24.76      2.63 o 
  -2   9   3        0.51        2.21      1.51 o 
  -1   9   3        7.84        8.38      1.81 o 
   0   9   3        3.09        3.80      1.52 o 
   1   9   3       46.29       45.22      3.81 o 
   2   9   3        3.05        2.70      1.96 o 
   3   9   3       11.04        7.71      2.46 o 
  -7   0   4        7.85        8.73      2.02 o 
  -6   0   4        4.89        6.34      1.73 o 
  -5   0   4        0.28        0.89      1.24 o 
  -4   0   4        0.23       -0.16      0.72 o 
  -3   0   4       61.76       44.47      1.85 o 
  -2   0   4       66.52       69.10      1.66 o 
  -1   0   4     1641.57     1695.47     22.90 o 
   0   0   4     2288.85     2175.39     12.36 o 
   1   0   4     1813.74     1687.96     30.17 o 
   2   0   4     1848.35     1799.62     83.96 o 
   3   0   4      294.50      317.64      5.77 o 
   4   0   4      135.68      129.69      5.99 o 
   5   0   4       15.36       16.72      2.01 o 
   6   0   4       17.38       18.18      2.34 o 
   7   0   4       26.72       27.69      2.96 o 
  -7   1   4       14.37       14.59      1.68 o 
  -6   1   4       44.82       44.32      2.32 o 
  -5   1   4      283.30      272.42      4.80 o 
  -4   1   4      168.70      164.08      2.49 o 
  -3   1   4        3.59        2.04      0.58 o 
  -2   1   4      324.10      313.83      2.89 o 
  -1   1   4       52.94       52.44      1.41 o 
   0   1   4      201.87      186.92      2.59 o 
   1   1   4        8.42        4.02      0.45 o 
   2   1   4        1.65        1.54      0.43 o 
   3   1   4       31.71       34.31      1.18 o 
   4   1   4      414.17      388.41     16.82 o 
   5   1   4       25.88       26.84      1.75 o 
   6   1   4        3.16        4.38      1.15 o 
   7   1   4        9.10       13.83      1.70 o 
  -7   2   4        4.08        2.53      1.20 o 
  -6   2   4        0.60        1.16      0.91 o 
  -5   2   4        1.64        1.51      0.71 o 
  -4   2   4        0.35        0.45      0.44 o 
  -3   2   4        2.93        3.73      0.54 o 
  -2   2   4       23.81       24.82      2.11 o 
  -1   2   4      274.25      269.58      4.78 o 
   0   2   4     1690.32     1752.21     28.72 o 
   1   2   4        4.41        4.03      0.51 o 
   2   2   4       73.80       91.70      1.77 o 
   3   2   4      437.72      395.50      8.35 o 
   4   2   4      122.44      124.85      3.03 o 
   5   2   4        1.18        0.59      0.90 o 
   6   2   4        8.30        9.31      1.35 o 
   7   2   4        0.35        1.70      1.25 o 
  -7   3   4        0.83        1.68      1.38 o 
  -6   3   4        2.04        2.79      1.23 o 
  -5   3   4       43.81       28.22      8.32 o 
  -4   3   4       72.56       65.06      1.74 o 
  -3   3   4        5.60        6.62      0.71 o 
  -2   3   4       15.38       15.74      0.79 o 
  -1   3   4      106.89      108.34      3.41 o 
   0   3   4       55.91       59.28      1.16 o 
   1   3   4       95.64       89.69      1.62 o 
   2   3   4        8.23        9.77      0.78 o 
   3   3   4      400.00      398.02      4.25 o 
   4   3   4        9.49       11.86      1.42 o 
   5   3   4       93.50       94.83      4.26 o 
   6   3   4        9.89       14.52      1.86 o 
   7   3   4        8.56       10.53      1.88 o 
  -7   4   4       12.71       15.31      2.68 o 
  -6   4   4       17.85       15.98      2.41 o 
  -5   4   4        0.59        0.09      0.73 o 
  -4   4   4       10.58       11.11      1.13 o 
  -3   4   4       47.62       47.70      1.48 o 
  -2   4   4      147.90      141.67      2.29 o 
  -1   4   4       35.04       43.21      1.54 o 
   0   4   4        1.05        1.28      0.59 o 
   1   4   4        4.51        5.21      0.62 o 
   2   4   4       18.90       20.01      1.16 o 
   3   4   4      155.07      162.18      3.38 o 
   4   4   4       29.56       26.57      1.88 o 
   5   4   4       25.78       24.38      2.00 o 
   6   4   4        8.55        7.35      1.64 o 
  -6   5   4        1.79        1.62      1.75 o 
  -5   5   4       21.93       21.99      2.03 o 
  -4   5   4       25.69       23.26      1.91 o 
  -3   5   4       38.91       38.05      2.12 o 
  -2   5   4       21.05       15.82      1.21 o 
  -1   5   4        0.13        0.50      0.67 o 
   0   5   4        1.34        1.95      0.69 o 
   1   5   4       79.88       84.98      2.35 o 
   2   5   4      177.80      190.05      3.41 o 
   3   5   4        1.66        1.68      0.92 o 
   4   5   4       11.90       13.83      1.56 o 
   5   5   4        2.35        4.12      1.29 o 
   6   5   4        0.57        1.42      1.69 o 
  -6   6   4        6.16       11.74      2.48 o 
  -5   6   4        3.99        5.98      1.58 o 
  -4   6   4       16.72       16.36      1.76 o 
  -3   6   4       24.12       21.71      1.41 o 
  -2   6   4       48.98       49.44      2.07 o 
  -1   6   4       37.14       33.92      1.71 o 
   0   6   4      121.30      118.97      2.92 o 
   1   6   4        2.36        2.99      0.90 o 
   2   6   4       22.80       25.33      1.92 o 
   3   6   4        1.32        1.32      1.68 o 
   4   6   4       10.57       13.85      1.68 o 
   5   6   4       21.96       27.48      2.86 o 
  -5   7   4        0.18       -0.74      1.22 o 
  -4   7   4        2.05        1.59      1.14 o 
  -3   7   4       54.88       55.61      3.05 o 
  -2   7   4        0.03        0.62      1.19 o 
  -1   7   4       31.73       29.47      2.17 o 
   0   7   4        2.84        2.17      1.13 o 
   1   7   4      163.51      176.48      7.42 o 
   2   7   4        8.24        9.02      1.60 o 
   3   7   4        1.01        1.70      1.64 o 
   4   7   4       13.77       14.60      2.54 o 
   5   7   4       25.05       34.93      3.64 o 
  -4   8   4        0.23        0.55      1.52 o 
  -3   8   4       21.71       19.60      2.34 o 
  -2   8   4       33.89       30.20      2.51 o 
  -1   8   4        4.93        5.33      1.47 o 
   0   8   4        3.24        2.62      1.19 o 
   1   8   4       59.67       56.20      3.11 o 
   2   8   4       33.16       36.03      3.33 o 
   3   8   4        5.81        4.05      1.82 o 
   4   8   4       16.78       16.30      2.81 o 
  -3   9   4        1.72        1.14      1.59 o 
  -2   9   4       54.51       51.91      3.40 o 
  -1   9   4        0.46        0.49      1.38 o 
   0   9   4       47.06       52.21      3.28 o 
   1   9   4       89.53       90.06      4.21 o 
   2   9   4        2.54        0.68      1.89 o 
  -7   1   5       14.81       16.34      1.81 o 
  -6   1   5        3.31        4.71      1.14 o 
  -5   1   5        0.35        0.11      0.83 o 
  -4   1   5       43.15       41.77      1.29 o 
  -3   1   5       96.79       99.10      1.85 o 
  -2   1   5        0.31        1.69      0.44 o 
  -1   1   5      127.04      118.26      2.23 o 
   0   1   5       64.02       55.91      1.15 o 
   1   1   5        6.31        5.27      0.47 o 
   2   1   5       48.55       47.52      1.30 o 
   3   1   5       26.35       20.56      0.80 o 
   4   1   5      392.58      360.12     14.35 o 
   5   1   5      130.84      127.84      3.48 o 
   6   1   5        2.70        3.02      1.18 o 
   7   1   5       22.87       27.08      2.19 o 
  -7   2   5        1.76        1.37      1.21 o 
  -6   2   5        1.73        1.94      1.07 o 
  -5   2   5        9.51        9.09      1.02 o 
  -4   2   5       66.29       64.13      1.60 o 
  -3   2   5       24.53       23.30      0.93 o 
  -2   2   5       85.46       80.94      1.58 o 
  -1   2   5      297.21      283.83      4.96 o 
   0   2   5      176.66      200.19      2.81 o 
   1   2   5        0.00       -0.07      0.42 o 
   2   2   5      417.53      467.12      4.22 o 
   3   2   5      409.76      394.51      5.49 o 
   4   2   5        9.78       10.30      0.97 o 
   5   2   5       47.54       47.20      2.22 o 
   6   2   5        0.00       -0.53      1.04 o 
   7   2   5       21.68       24.91      2.50 o 
  -7   3   5       42.94       44.51      3.05 o 
  -6   3   5       13.91       17.08      1.87 o 
  -5   3   5        0.51        1.01      0.79 o 
  -4   3   5      162.01      144.87     12.96 o 
  -3   3   5      225.33      224.20      4.11 o 
  -2   3   5        6.69        5.36      0.61 o 
  -1   3   5       25.64       22.94      0.77 o 
   0   3   5       80.26       93.39      1.81 o 
   1   3   5      122.58      135.68      2.21 o 
   2   3   5       43.71       48.81      1.51 o 
   3   3   5      388.39      373.68      4.70 o 
   4   3   5      150.95      148.21      3.95 o 
   5   3   5       26.52       27.84      2.12 o 
   6   3   5       99.31       94.87      3.91 o 
  -7   4   5       10.87       11.40      2.58 o 
  -6   4   5       52.33       48.42      3.68 o 
  -5   4   5        1.57        2.78      0.90 o 
  -4   4   5        4.62        2.97      0.76 o 
  -3   4   5        1.01        0.26      0.53 o 
  -2   4   5       38.48       37.47      1.15 o 
  -1   4   5        2.46        2.17      0.66 o 
   0   4   5       47.20       51.01      1.13 o 
   1   4   5      370.61      369.08      3.64 o 
   2   4   5       52.05       41.67      5.46 o 
   3   4   5       20.29       19.02      1.54 o 
   4   4   5        0.00       -0.13      1.24 o 
   5   4   5       17.51       18.61      1.84 o 
   6   4   5       51.25       60.75      3.31 o 
  -6   5   5       22.52       22.47      2.86 o 
  -5   5   5        5.59        6.07      1.41 o 
  -4   5   5       40.09       33.88      2.20 o 
  -3   5   5       37.71       38.31      1.80 o 
  -2   5   5       34.82       31.20      1.60 o 
  -1   5   5      192.05      201.80      7.00 o 
   0   5   5       20.85       17.96      1.20 o 
   1   5   5        5.21        7.56      0.76 o 
   2   5   5      429.18      450.67      8.86 o 
   3   5   5      647.33      662.99      7.02 o 
   4   5   5       10.58        8.03      1.36 o 
   5   5   5        0.67        0.63      1.26 o 
   6   5   5      183.19      209.38      7.37 o 
  -6   6   5        0.59        0.86      1.85 o 
  -5   6   5       48.43       44.76      3.47 o 
  -4   6   5       24.59       24.17      2.08 o 
  -3   6   5        2.62        2.52      0.85 o 
  -2   6   5       22.67       26.07      1.59 o 
  -1   6   5       24.99       30.42      1.66 o 
   0   6   5        0.46        0.52      0.77 o 
   1   6   5        7.91        8.00      1.08 o 
   2   6   5        1.79        1.78      1.10 o 
   3   6   5      116.52      126.20      5.06 o 
   4   6   5        3.06        1.74      1.64 o 
   5   6   5       11.85       12.02      3.36 o 
  -5   7   5        4.19        3.67      1.41 o 
  -4   7   5        4.02        2.37      1.16 o 
  -3   7   5        2.77        1.03      0.94 o 
  -2   7   5      123.68      121.74      5.26 o 
  -1   7   5       28.35       29.49      2.22 o 
   0   7   5        0.02        0.32      0.97 o 
   1   7   5       51.94       51.68      2.77 o 
   2   7   5      523.78      547.32     13.50 o 
   3   7   5       14.57       15.59      2.36 o 
   4   7   5       18.22       20.80      2.86 o 
   5   7   5       70.01       84.04      5.17 o 
  -4   8   5       18.78       19.69      2.43 o 
  -3   8   5        3.61        2.81      1.35 o 
  -2   8   5        0.20       -0.19      1.19 o 
  -1   8   5        0.96        0.70      1.22 o 
   0   8   5        0.46        0.80      1.18 o 
   1   8   5       57.82       59.47      3.22 o 
   2   8   5       84.28       86.59      3.88 o 
   3   8   5        2.27        3.57      1.91 o 
   4   8   5       30.43       34.00      3.56 o 
  -3   9   5        4.87        3.09      1.62 o 
  -2   9   5       39.56       42.37      3.13 o 
  -1   9   5        0.46        0.67      1.38 o 
   0   9   5        0.02       -0.82      1.31 o 
   1   9   5      229.61      235.26      6.59 o 
   2   9   5        4.85        4.40      2.21 o 
  -7   0   6       65.29       65.96      4.41 o 
  -6   0   6        0.08       -0.11      1.33 o 
  -5   0   6      208.11      204.96      5.93 o 
  -4   0   6      137.34      131.42      3.28 o 
  -3   0   6      190.89      172.70      3.57 o 
  -2   0   6      322.20      347.44      5.36 o 
  -1   0   6      207.29      221.23      2.73 o 
   0   0   6      717.08      747.00      9.36 o 
   1   0   6     1509.01     1722.96     29.75 o 
   2   0   6       14.34       21.96      1.11 o 
   3   0   6      251.70      238.24     15.22 o 
   4   0   6     1094.40     1131.34     13.02 o 
   5   0   6      360.36      369.13      8.20 o 
   6   0   6       12.27        8.72      2.02 o 
   7   0   6        4.96        5.58      2.07 o 
  -7   1   6        0.03       -0.64      1.08 o 
  -6   1   6      240.68      240.43      5.12 o 
  -5   1   6      148.40      147.79      3.06 o 
  -4   1   6       10.85       10.08      1.23 o 
  -3   1   6      273.93      237.30     32.76 o 
  -2   1   6     2118.66     2358.98     28.39 o 
  -1   1   6      203.50      190.72      3.46 o 
   0   1   6        1.32        2.80      0.35 o 
   1   1   6      814.41      851.31      8.36 o 
   2   1   6      477.78      527.00      3.91 o 
   3   1   6       12.68        9.31      0.68 o 
   4   1   6       37.05       35.07      1.80 o 
   5   1   6      980.41     1035.15     12.17 o 
   6   1   6       83.21       87.07      3.26 o 
   7   1   6       15.37       16.04      1.83 o 
  -7   2   6        9.80       10.58      1.63 o 
  -6   2   6      142.99      146.75      4.26 o 
  -5   2   6        0.31        0.29      0.71 o 
  -4   2   6       14.85       13.55      0.90 o 
  -3   2   6      110.63      109.46      2.17 o 
  -2   2   6       24.60       28.70      1.05 o 
  -1   2   6      254.35      278.71      2.79 o 
   0   2   6       73.18       83.36      1.46 o 
   1   2   6       17.25        9.49      1.02 o 
   2   2   6      324.46      310.97      3.21 o 
   3   2   6      146.94      142.10      4.17 o 
   4   2   6      159.11      162.25      3.64 o 
   5   2   6      149.57      152.65      4.44 o 
   6   2   6       11.16       11.40      1.82 o 
   7   2   6       45.04       49.31      3.27 o 
  -7   3   6       72.08       79.40      5.16 o 
  -6   3   6        0.04        0.98      1.19 o 
  -5   3   6       37.49       36.52      1.89 o 
  -4   3   6        0.76        0.07      0.56 o 
  -3   3   6      166.00      139.25      4.16 o 
  -2   3   6        0.19        0.75      0.50 o 
  -1   3   6      261.71      276.40      3.27 o 
   0   3   6      750.40      812.25      9.89 o 
   1   3   6      204.60      232.75      2.76 o 
   2   3   6      112.84      105.60      2.23 o 
   3   3   6       11.24       13.96      1.03 o 
   4   3   6      746.83      748.65      7.48 o 
   5   3   6        3.28        3.37      1.30 o 
   6   3   6      226.99      223.46      7.22 o 
  -7   4   6       45.24       42.01      3.91 o 
  -6   4   6       81.37       80.88      4.62 o 
  -5   4   6        0.75        0.37      1.07 o 
  -4   4   6        3.64        3.63      0.82 o 
  -3   4   6      230.85      230.98      3.25 o 
  -2   4   6       40.61       48.17      1.33 o 
  -1   4   6      114.06      146.05      2.55 o 
   0   4   6       18.40       12.21      0.75 o 
   1   4   6       33.06       38.60      1.27 o 
   2   4   6        0.51        0.44      0.50 o 
   3   4   6      304.31      307.72      5.29 o 
   4   4   6       14.20       14.51      1.65 o 
   5   4   6        1.70        2.84      1.24 o 
   6   4   6       27.04       27.26      2.46 o 
  -6   5   6       10.03       11.44      2.36 o 
  -5   5   6       12.04       15.97      1.82 o 
  -4   5   6       20.17       17.67      1.76 o 
  -3   5   6       16.53       17.06      1.35 o 
  -2   5   6       33.73       30.86      1.46 o 
  -1   5   6      102.54      102.60      3.63 o 
   0   5   6      483.52      521.68      5.81 o 
   1   5   6       26.21       26.06      1.44 o 
   2   5   6        6.71        7.77      1.04 o 
   3   5   6      270.77      274.12      4.81 o 
   4   5   6        5.70        3.96      1.29 o 
   5   5   6        6.24        8.41      1.60 o 
   6   5   6       13.46       13.95      2.92 o 
  -6   6   6        0.17       -1.11      1.79 o 
  -5   6   6       67.78       65.20      3.44 o 
  -4   6   6       44.37       42.07      2.61 o 
  -3   6   6        3.75        4.36      0.91 o 
  -2   6   6       11.51        9.78      1.07 o 
  -1   6   6       42.15       44.93      1.99 o 
   0   6   6        2.23        2.53      0.88 o 
   1   6   6        4.08        2.48      0.93 o 
   2   6   6      377.66      385.25      5.53 o 
   3   6   6       20.94       22.35      2.45 o 
   4   6   6        1.06        1.19      1.69 o 
   5   6   6       18.08       24.33      3.58 o 
  -5   7   6       60.28       59.56      3.06 o 
  -4   7   6        1.09       -0.50      1.04 o 
  -3   7   6       48.75       42.76      2.03 o 
  -2   7   6        0.94        0.51      1.16 o 
  -1   7   6       69.04       72.49      3.23 o 
   0   7   6        4.53        4.20      1.23 o 
   1   7   6       33.04       32.09      2.30 o 
   2   7   6      182.95      193.06      5.17 o 
   3   7   6       45.33       44.26      3.71 o 
   4   7   6       30.56       31.93      3.23 o 
  -4   8   6        2.50        4.41      1.79 o 
  -3   8   6        0.17        0.51      1.18 o 
  -2   8   6        7.14        5.33      1.55 o 
  -1   8   6       67.24       65.56      3.38 o 
   0   8   6       11.47       13.51      1.82 o 
   1   8   6       65.21       69.11      3.43 o 
   2   8   6        2.88        4.56      1.65 o 
   3   8   6        3.24        4.11      1.98 o 
  -2   9   6       15.37       11.70      2.10 o 
  -1   9   6        0.08       -0.18      1.38 o 
   0   9   6        0.09       -0.28      1.35 o 
   1   9   6       35.60       39.50      2.95 o 
   2   9   6       67.10       73.69      4.88 o 
  -7   1   7        5.54        7.24      1.45 o 
  -6   1   7      191.37      191.22      4.61 o 
  -5   1   7       97.70       92.70      2.52 o 
  -4   1   7      159.49      156.45      2.97 o 
  -3   1   7       25.81       28.33      1.05 o 
  -2   1   7      279.00      293.38      2.82 o 
  -1   1   7     1328.97     1486.57     26.13 o 
   0   1   7       18.62       22.15      0.63 o 
   1   1   7      106.27      130.86      1.82 o 
   2   1   7       44.76       43.35      1.24 o 
   3   1   7       35.94       34.32      4.27 o 
   4   1   7       14.41       12.29      1.27 o 
   5   1   7      293.89      300.29      5.32 o 
   6   1   7       91.37       89.33      3.33 o 
  -7   2   7        2.09       -0.38      1.11 o 
  -6   2   7       15.88       15.07      1.62 o 
  -5   2   7      388.39      313.56     62.25 o 
  -4   2   7       70.08       64.64      1.72 o 
  -3   2   7      202.07      232.79      5.53 o 
  -2   2   7      617.10      653.04      8.98 o 
  -1   2   7      129.24      139.72      2.50 o 
   0   2   7      369.96      456.88      6.08 o 
   1   2   7      782.01      867.39      5.99 o 
   2   2   7      367.93      416.10      6.34 o 
   3   2   7       40.71       39.97      1.35 o 
   4   2   7      662.14      667.12     11.80 o 
   5   2   7       15.02       16.42      1.78 o 
   6   2   7      154.48      158.09      5.09 o 
  -7   3   7       92.90       97.48      4.32 o 
  -6   3   7      118.12      116.67      4.20 o 
  -5   3   7       77.23       75.39      2.62 o 
  -4   3   7      654.72      661.02      9.82 o 
  -3   3   7      529.36      536.05     11.55 o 
  -2   3   7       22.26       20.96      1.01 o 
  -1   3   7      714.37      742.16     10.34 o 
   0   3   7      286.15      303.72      2.88 o 
   1   3   7      285.66      308.82      3.04 o 
   2   3   7       13.20       18.87      1.01 o 
   3   3   7        5.35       10.40      1.08 o 
   4   3   7      172.17      171.99      3.64 o 
   5   3   7      112.62      112.48      3.99 o 
   6   3   7        0.81        3.20      1.62 o 
  -6   4   7       71.83       74.17      4.49 o 
  -5   4   7       12.96       13.06      1.61 o 
  -4   4   7      267.36      273.22      5.33 o 
  -3   4   7      109.42      119.59      2.44 o 
  -2   4   7        3.20        3.00      0.63 o 
  -1   4   7       99.18      103.01      2.24 o 
   0   4   7      317.74      353.57      3.98 o 
   1   4   7       22.46       26.53      1.13 o 
   2   4   7       10.84        6.13      1.56 o 
   3   4   7      878.44      897.27      9.36 o 
   4   4   7       87.18       84.53      2.73 o 
   5   4   7        9.44        9.76      1.70 o 
   6   4   7       97.92       99.33      4.23 o 
  -6   5   7        4.46        4.88      1.91 o 
  -5   5   7       10.90        8.83      1.62 o 
  -4   5   7      322.49      306.75      6.85 o 
  -3   5   7      510.75      480.73      6.50 o 
  -2   5   7       22.81       17.63      1.20 o 
  -1   5   7        0.00        0.21      0.65 o 
   0   5   7        2.43        0.89      0.77 o 
   1   5   7       19.20       18.32      1.30 o 
   2   5   7        3.67        3.54      0.77 o 
   3   5   7       34.33       33.17      1.80 o 
   4   5   7      247.14      245.20      8.07 o 
   5   5   7       10.60       11.54      1.79 o 
  -6   6   7        0.59        1.72      2.05 o 
  -5   6   7        0.40        0.97      1.35 o 
  -4   6   7        5.14        4.00      1.36 o 
  -3   6   7        0.06        0.48      0.80 o 
  -2   6   7        0.49        1.05      0.79 o 
  -1   6   7       99.24      102.93      2.92 o 
   0   6   7       61.62       67.07      2.38 o 
   1   6   7        1.22        2.15      0.89 o 
   2   6   7       36.13       35.47      1.89 o 
   3   6   7      161.39      162.01      4.54 o 
   4   6   7       32.00       30.46      2.97 o 
   5   6   7        0.63        1.39      2.16 o 
  -5   7   7       36.03       39.90      2.61 o 
  -4   7   7       59.99       52.88      3.07 o 
  -3   7   7       35.02       34.95      1.90 o 
  -2   7   7       31.84       33.53      1.82 o 
  -1   7   7       32.66       30.92      2.26 o 
   0   7   7       13.38       15.00      1.72 o 
   1   7   7       59.34       51.62      2.76 o 
   2   7   7       19.41       20.81      2.03 o 
   3   7   7       78.43       79.57      4.43 o 
   4   7   7        1.28        2.01      1.93 o 
  -4   8   7       52.90       54.75      3.53 o 
  -3   8   7       19.11       19.15      1.95 o 
  -2   8   7       24.22       23.28      2.05 o 
  -1   8   7        4.53        3.53      1.74 o 
   0   8   7        4.87        4.11      1.44 o 
   1   8   7       50.43       47.42      2.94 o 
   2   8   7       79.49       84.16      4.75 o 
   3   8   7        2.75        2.08      2.87 o 
  -2   9   7       86.09       87.82      3.70 o 
  -1   9   7       26.88       25.19      2.55 o 
   0   9   7        0.41       -0.98      1.40 o 
   1   9   7        0.24        0.51      1.49 o 
   2   9   7      108.67      106.78      5.68 o 
  -7   0   8       21.02       21.73      2.89 o 
  -6   0   8       95.36      103.72      4.89 o 
  -5   0   8      960.59      952.57      9.90 o 
  -4   0   8      452.19      402.00     26.75 o 
  -3   0   8       15.44       22.27      1.41 o 
  -2   0   8     2474.61     2765.87     14.63 o 
  -1   0   8       48.55       56.17      1.59 o 
   0   0   8        8.30       13.51      1.45 o 
   1   0   8      212.86      238.14      2.98 o 
   2   0   8     1687.22     2055.91     27.27 o 
   3   0   8       14.75       13.21      1.18 o 
   4   0   8        5.11        2.19      2.26 o 
   5   0   8      503.51      498.21      9.72 o 
   6   0   8      146.49      142.84      5.92 o 
  -7   1   8        2.21        2.48      1.26 o 
  -6   1   8       38.81       42.10      2.33 o 
  -5   1   8     1248.63     1287.32     15.30 o 
  -4   1   8      534.87      536.68      5.42 o 
  -3   1   8      147.05      147.67      2.30 o 
  -2   1   8      606.52      671.51      5.61 o 
  -1   1   8     1806.10     1999.55     20.05 o 
   0   1   8       62.46       74.55      1.41 o 
   1   1   8      311.10      347.47      4.63 o 
   2   1   8        5.33        4.45      0.77 o 
   3   1   8       43.74       53.44      1.40 o 
   4   1   8        3.18        2.39      0.91 o 
   5   1   8       45.95       46.29      2.31 o 
   6   1   8       12.71       12.71      2.54 o 
  -7   2   8        9.42       12.13      1.74 o 
  -6   2   8      159.18      157.94      4.25 o 
  -5   2   8       29.76       30.18      1.62 o 
  -4   2   8      146.90      135.03      2.49 o 
  -3   2   8      411.83      427.58      6.09 o 
  -2   2   8       98.30       80.08     13.53 o 
  -1   2   8      664.49      750.96      8.26 o 
   0   2   8        2.38        1.79      0.45 o 
   1   2   8      306.30      369.44      4.26 o 
   2   2   8      172.73      180.46      2.62 o 
   3   2   8      186.50      214.50      3.46 o 
   4   2   8       50.47       57.44      2.66 o 
   5   2   8       69.50       69.40      3.22 o 
   6   2   8      111.52      112.25      4.45 o 
  -7   3   8       22.28       28.17      3.32 o 
  -6   3   8      331.73      340.33      8.17 o 
  -5   3   8       12.88       11.15      1.27 o 
  -4   3   8      211.51      169.56     32.52 o 
  -3   3   8       90.37       89.46      2.12 o 
  -2   3   8      375.57      392.67      8.33 o 
  -1   3   8        5.80        6.12      0.64 o 
   0   3   8      296.84      278.96      4.10 o 
   1   3   8       32.80       36.89      6.63 o 
   2   3   8       11.58       10.14      0.88 o 
   3   3   8       10.28       11.07      1.15 o 
   4   3   8       28.60       26.60      1.65 o 
   5   3   8       13.06       13.75      1.82 o 
   6   3   8      126.70      125.74      4.73 o 
  -6   4   8        1.86        2.84      1.69 o 
  -5   4   8       22.10       21.97      1.95 o 
  -4   4   8      246.87      247.32      8.26 o 
  -3   4   8       18.30       19.80      1.43 o 
  -2   4   8        4.23        2.06      0.59 o 
  -1   4   8      132.86      139.53      2.09 o 
   0   4   8      798.93      888.10     17.46 o 
   1   4   8        7.15        6.63      0.72 o 
   2   4   8       13.58       10.51      1.87 o 
   3   4   8       22.37       24.05      1.38 o 
   4   4   8       10.04        9.58      1.28 o 
   5   4   8        1.64        2.61      1.42 o 
   6   4   8        2.36        3.08      1.69 o 
  -6   5   8        1.67        0.70      1.82 o 
  -5   5   8        0.13        1.68      1.25 o 
  -4   5   8        6.08        3.91      1.19 o 
  -3   5   8      100.32      103.42      4.07 o 
  -2   5   8       64.16       64.77      2.07 o 
  -1   5   8        4.41        3.39      0.84 o 
   0   5   8       69.58       67.30      2.02 o 
   1   5   8      212.81      203.21      3.76 o 
   2   5   8       16.84       15.13      1.13 o 
   3   5   8       16.24       16.56      1.42 o 
   4   5   8        5.74        6.82      1.16 o 
   5   5   8       31.05       36.21      2.61 o 
  -5   6   8       10.94       14.13      1.98 o 
  -4   6   8       52.79       52.75      2.93 o 
  -3   6   8      317.73      319.13      4.92 o 
  -2   6   8        8.71        9.81      1.14 o 
  -1   6   8       29.76       30.05      1.59 o 
   0   6   8      239.71      248.17      4.48 o 
   1   6   8       39.22       36.29      1.89 o 
   2   6   8        5.80        6.24      1.19 o 
   3   6   8       77.52       80.87      3.34 o 
   4   6   8       37.11       40.28      3.37 o 
   5   6   8        1.00        2.70      2.92 o 
  -5   7   8        7.29        8.60      1.66 o 
  -4   7   8       11.24        9.59      1.56 o 
  -3   7   8        0.32        0.45      1.02 o 
  -2   7   8      284.75      273.99      4.72 o 
  -1   7   8        2.15        2.03      0.95 o 
   0   7   8        0.36        1.21      1.16 o 
   1   7   8        3.11        1.48      1.21 o 
   2   7   8       15.03       13.71      1.82 o 
   3   7   8        9.56        8.74      2.18 o 
   4   7   8        0.18       -0.59      2.46 o 
  -4   8   8        0.08       -0.01      1.60 o 
  -3   8   8        6.16        5.34      1.63 o 
  -2   8   8       96.90      102.99      3.73 o 
  -1   8   8       34.16       34.05      2.25 o 
   0   8   8        1.10        1.74      1.24 o 
   1   8   8       85.29       82.29      3.73 o 
   2   8   8        1.23        1.85      1.92 o 
   3   8   8        6.05        7.50      2.33 o 
  -2   9   8        3.90        4.15      1.57 o 
  -1   9   8       44.13       45.45      2.78 o 
   0   9   8        0.06       -0.28      1.43 o 
   1   9   8       15.06       16.33      2.19 o 
  -7   1   9       45.90       53.93      2.89 o 
  -6   1   9       11.62       13.72      1.59 o 
  -5   1   9      152.32      125.55     20.89 o 
  -4   1   9      110.67      111.12      2.27 o 
  -3   1   9      166.45      165.83      2.51 o 
  -2   1   9      114.41      130.04      2.02 o 
  -1   1   9       29.66       34.84      1.13 o 
   0   1   9      242.02      255.50      2.64 o 
   1   1   9        3.10        0.66      0.50 o 
   2   1   9       45.78       49.20      1.46 o 
   3   1   9        0.42        0.53      0.59 o 
   4   1   9        8.06        9.11      1.22 o 
   5   1   9        3.46        2.68      1.44 o 
   6   1   9        2.79       -0.15      2.95 o 
  -7   2   9       14.59       16.64      1.95 o 
  -6   2   9       33.94       31.74      2.14 o 
  -5   2   9       26.49       25.59      1.53 o 
  -4   2   9      840.29      841.98      7.17 o 
  -3   2   9        1.75        0.94      0.71 o 
  -2   2   9      186.17      188.81     18.16 o 
  -1   2   9      122.42      143.15      2.91 o 
   0   2   9       42.79       51.80      1.16 o 
   1   2   9       79.67       92.39      1.58 o 
   2   2   9        0.56        1.03      0.61 o 
   3   2   9      175.29      182.14      4.10 o 
   4   2   9       11.92        9.36      3.98 o 
   5   2   9        8.07       10.38      1.71 o 
   6   2   9       22.68       24.28      3.17 o 
  -7   3   9       10.68       13.60      2.64 o 
  -6   3   9       84.34       87.10      3.75 o 
  -5   3   9       54.13       51.86      2.28 o 
  -4   3   9       44.39       29.85      7.24 o 
  -3   3   9      402.92      366.24      9.89 o 
  -2   3   9        2.35        2.71      0.65 o 
  -1   3   9       22.86       22.47      0.95 o 
   0   3   9       95.76       98.60      1.76 o 
   1   3   9        3.30        3.32      0.61 o 
   2   3   9       32.58       30.38      1.18 o 
   3   3   9        0.15        0.61      0.77 o 
   4   3   9        9.59        9.97      1.25 o 
   5   3   9        3.50        3.45      1.50 o 
   6   3   9        4.87        5.52      2.23 o 
  -6   4   9      102.30      104.19      6.25 o 
  -5   4   9       22.36       25.60      2.09 o 
  -4   4   9       48.83       44.57      2.06 o 
  -3   4   9      980.11     1009.29     11.35 o 
  -2   4   9        0.72        1.42      0.74 o 
  -1   4   9       10.89       11.60      0.82 o 
   0   4   9      136.61      137.80      2.24 o 
   1   4   9        0.07        0.47      0.57 o 
   2   4   9        4.01        4.02      0.66 o 
   3   4   9       18.49       18.98      1.29 o 
   4   4   9       82.27       81.24      2.80 o 
   5   4   9        5.55        5.18      2.00 o 
  -6   5   9      150.56      167.15      6.79 o 
  -5   5   9        0.82        0.29      1.17 o 
  -4   5   9        0.41        0.72      0.98 o 
  -3   5   9       15.57       16.56      1.47 o 
  -2   5   9      210.63      207.91      3.64 o 
  -1   5   9       61.38       52.22      1.87 o 
   0   5   9       35.12       32.75      1.51 o 
   1   5   9       27.66       23.39      1.36 o 
   2   5   9       26.45       28.18      1.38 o 
   3   5   9        1.08        0.52      0.87 o 
   4   5   9        4.50        3.57      1.25 o 
   5   5   9        9.16        9.39      2.43 o 
  -5   6   9        0.50        1.14      1.45 o 
  -4   6   9       15.78       16.24      1.65 o 
  -3   6   9      336.89      341.99      5.18 o 
  -2   6   9      272.83      270.81      4.45 o 
  -1   6   9        8.70        9.54      1.11 o 
   0   6   9        0.10        0.81      0.83 o 
   1   6   9      203.12      196.00      3.71 o 
   2   6   9        4.65        4.27      1.09 o 
   3   6   9        0.81        0.78      1.16 o 
   4   6   9        0.01        0.09      1.78 o 
  -5   7   9       16.53       20.44      2.08 o 
  -4   7   9        1.25        1.53      1.19 o 
  -3   7   9       11.11       11.80      1.38 o 
  -2   7   9       20.39       20.28      1.58 o 
  -1   7   9       61.27       60.50      2.33 o 
   0   7   9        1.03        0.98      0.98 o 
   1   7   9        0.99        0.24      1.08 o 
   2   7   9       69.13       68.32      3.26 o 
   3   7   9        6.97        9.46      3.04 o 
   4   7   9       32.63       29.91      3.46 o 
  -3   8   9        2.74        3.63      1.43 o 
  -2   8   9      211.61      213.80      5.26 o 
  -1   8   9       39.18       40.67      2.82 o 
   0   8   9       10.59        9.04      1.48 o 
   1   8   9       12.87       13.87      1.92 o 
   2   8   9       79.51       79.10      4.64 o 
   3   8   9        2.75        1.36      2.49 o 
  -1   9   9       49.34       47.24      2.84 o 
   0   9   9        0.25        0.52      1.31 o 
   1   9   9        2.04        3.37      1.70 o 
  -7   0  10        0.20       -0.63      1.65 o 
  -6   0  10        6.24        5.65      1.76 o 
  -5   0  10      147.03       99.58     43.06 o 
  -4   0  10      692.17      639.15     20.98 o 
  -3   0  10        3.05        1.08      0.85 o 
  -2   0  10        1.60        0.97      0.71 o 
  -1   0  10      226.87      243.34      3.36 o 
   0   0  10      151.81      155.97      7.06 o 
   1   0  10       40.73       38.71      2.18 o 
   2   0  10       41.04       44.10      1.67 o 
   3   0  10       13.41       10.37      1.23 o 
   4   0  10      109.74      110.78      6.96 o 
   5   0  10       88.35       92.29      6.99 o 
   6   0  10        7.45        5.64      3.49 o 
  -7   1  10       17.06       20.39      2.06 o 
  -6   1  10        2.91        2.46      1.08 o 
  -5   1  10        5.00        4.93      0.90 o 
  -4   1  10        0.96        1.60      0.74 o 
  -3   1  10      103.71      109.77      2.30 o 
  -2   1  10      402.04      424.29      4.20 o 
  -1   1  10       67.68       65.24      1.51 o 
   0   1  10      253.72      246.18      3.75 o 
   1   1  10      160.86      164.16      2.19 o 
   2   1  10        4.30        5.67      0.73 o 
   3   1  10        2.91        2.88      0.78 o 
   4   1  10       11.58       13.08      3.14 o 
   5   1  10       30.12       26.70      2.99 o 
   6   1  10       10.38       10.93      2.54 o 
  -7   2  10       10.03       13.34      1.86 o 
  -6   2  10        7.19        8.50      1.39 o 
  -5   2  10      120.29      120.36      3.01 o 
  -4   2  10      199.92      185.61      3.33 o 
  -3   2  10      190.57      194.69      3.79 o 
  -2   2  10       66.75       61.74      1.70 o 
  -1   2  10       44.61       45.46      1.22 o 
   0   2  10      178.56      191.84      2.21 o 
   1   2  10       25.01       20.21      0.82 o 
   2   2  10        2.59        0.58      0.56 o 
   3   2  10       11.51       11.76      1.20 o 
   4   2  10       44.83       42.54      2.43 o 
   5   2  10       47.57       48.14      5.46 o 
   6   2  10        1.40        1.13      2.15 o 
  -7   3  10        2.17        1.68      1.94 o 
  -6   3  10       35.87       33.97      3.42 o 
  -5   3  10        9.29        9.35      1.25 o 
  -4   3  10      103.67       86.26     15.19 o 
  -3   3  10       12.02        8.87      1.00 o 
  -2   3  10       10.53       10.12      0.91 o 
  -1   3  10        9.31        8.41      1.49 o 
   0   3  10       88.86       85.57      2.10 o 
   1   3  10        3.26        2.46      0.62 o 
   2   3  10       10.46       10.84      0.87 o 
   3   3  10       35.73       38.13      1.84 o 
   4   3  10       10.20        7.89      2.98 o 
   5   3  10       15.15       17.56      2.62 o 
   6   3  10        2.21        2.53      2.13 o 
  -6   4  10        0.35       -0.65      1.66 o 
  -5   4  10       27.29       28.33      2.26 o 
  -4   4  10        7.67        7.96      1.19 o 
  -3   4  10      236.43      234.54      4.32 o 
  -2   4  10        6.24        6.04      0.90 o 
  -1   4  10       76.13       71.37      1.69 o 
   0   4  10       13.63       14.63      0.95 o 
   1   4  10       21.96       20.74      2.82 o 
   2   4  10       35.61       30.80      4.05 o 
   3   4  10       21.93       20.49      1.52 o 
   4   4  10        8.04        8.88      1.35 o 
   5   4  10        7.68        8.49      2.28 o 
  -6   5  10        0.20        0.74      1.96 o 
  -5   5  10       47.88       52.25      3.03 o 
  -4   5  10        7.08        6.38      1.19 o 
  -3   5  10       51.06       46.32      1.95 o 
  -2   5  10       85.58       82.89      2.40 o 
  -1   5  10        1.11        1.47      0.80 o 
   0   5  10        4.76        3.53      0.87 o 
   1   5  10       12.29       12.24      1.14 o 
   2   5  10       21.03       22.84      1.42 o 
   3   5  10       29.62       27.79      1.81 o 
   4   5  10       39.26       39.68      2.28 o 
   5   5  10        5.94        6.36      2.32 o 
  -5   6  10       10.20       10.47      1.92 o 
  -4   6  10        2.78        4.23      1.15 o 
  -3   6  10        0.29       -0.18      0.91 o 
  -2   6  10      179.27      181.45      3.73 o 
  -1   6  10        0.04       -0.12      0.79 o 
   0   6  10        0.01        0.36      0.79 o 
   1   6  10        0.00        0.20      0.81 o 
   2   6  10        1.04        0.40      1.01 o 
   3   6  10       31.05       34.34      2.45 o 
   4   6  10        2.38        2.55      1.61 o 
  -4   7  10       21.90       22.65      2.02 o 
  -3   7  10        1.53        1.74      1.09 o 
  -2   7  10       33.58       36.09      1.99 o 
  -1   7  10       32.76       29.87      1.77 o 
   0   7  10       12.27       10.70      1.26 o 
   1   7  10       34.64       35.18      2.16 o 
   2   7  10       24.38       25.28      2.82 o 
   3   7  10       16.28       24.80      3.00 o 
  -3   8  10        0.14       -0.31      1.30 o 
  -2   8  10       16.65       17.37      1.92 o 
  -1   8  10      194.00      195.36      4.97 o 
   0   8  10        0.02        0.91      1.15 o 
   1   8  10        5.01        4.20      1.65 o 
   2   8  10        0.87        0.53      2.05 o 
  -7   1  11        1.30        2.21      1.37 o 
  -6   1  11        5.78        6.45      1.32 o 
  -5   1  11       10.79       10.00      1.32 o 
  -4   1  11       11.67       10.93      0.98 o 
  -3   1  11       19.04       22.89      1.15 o 
  -2   1  11       31.67       34.99      1.34 o 
  -1   1  11       58.26       58.75      1.47 o 
   0   1  11       37.24       35.81      1.56 o 
   1   1  11       81.63       72.98      2.18 o 
   2   1  11        4.39        6.92      1.01 o 
   3   1  11        0.21       -0.61      0.79 o 
   4   1  11       14.00       11.79      3.17 o 
   5   1  11        2.04        2.70      1.79 o 
   6   1  11       12.95       12.16      2.85 o 
  -7   2  11        8.61        8.67      1.88 o 
  -6   2  11        0.02        0.00      1.04 o 
  -5   2  11        0.63        0.89      0.93 o 
  -4   2  11        8.02        7.81      0.99 o 
  -3   2  11       32.32       34.23      1.51 o 
  -2   2  11       30.37       29.55      1.29 o 
  -1   2  11       27.08       27.11      1.02 o 
   0   2  11        9.89       11.10      0.70 o 
   1   2  11        0.08       -0.25      0.57 o 
   2   2  11       33.03       27.38      1.28 o 
   3   2  11       50.83       51.97      2.55 o 
   4   2  11        4.46        3.88      1.68 o 
   5   2  11        7.28       10.66      2.32 o 
   6   2  11       27.05       26.11      3.43 o 
  -6   3  11        4.72        6.11      1.99 o 
  -5   3  11        9.92       10.53      1.34 o 
  -4   3  11      101.66       83.73     14.88 o 
  -3   3  11        1.43        1.33      0.77 o 
  -2   3  11       18.18       20.55      1.19 o 
  -1   3  11      347.59      359.60      3.61 o 
   0   3  11        4.62        4.33      0.69 o 
   1   3  11       75.83       73.64      2.39 o 
   2   3  11       54.29       56.03      1.83 o 
   3   3  11        8.17        8.15      1.38 o 
   4   3  11        1.85        1.52      1.51 o 
   5   3  11       12.52       15.14      3.41 o 
  -6   4  11       20.41       20.21      2.79 o 
  -5   4  11        0.16        0.07      1.07 o 
  -4   4  11        1.72        3.28      1.02 o 
  -3   4  11      100.55       98.49      2.93 o 
  -2   4  11       49.26       46.21      1.77 o 
  -1   4  11        7.69        9.20      0.98 o 
   0   4  11       10.79        6.65      0.79 o 
   1   4  11       22.02       19.71      1.22 o 
   2   4  11       37.26       34.66      1.57 o 
   3   4  11       13.67       14.68      1.71 o 
   4   4  11       37.16       40.49      2.65 o 
   5   4  11        0.02       -0.26      1.94 o 
  -6   5  11        0.15        1.05      1.51 o 
  -5   5  11        7.92        9.53      1.72 o 
  -4   5  11       27.95       27.88      1.91 o 
  -3   5  11        3.67        3.70      0.99 o 
  -2   5  11       53.22       53.64      2.02 o 
  -1   5  11       36.40       35.91      1.65 o 
   0   5  11        9.06        8.82      1.06 o 
   1   5  11       11.99       12.09      1.31 o 
   2   5  11        4.12        3.82      1.03 o 
   3   5  11        0.57        3.65      1.44 o 
   4   5  11        0.96        2.18      1.58 o 
   5   5  11        7.54        6.36      2.39 o 
  -5   6  11       16.13       17.48      2.21 o 
  -4   6  11       22.55       22.61      1.91 o 
  -3   6  11       23.88       24.23      1.68 o 
  -2   6  11       18.58       19.28      1.49 o 
  -1   6  11       18.59       15.81      1.33 o 
   0   6  11       91.37       94.71      2.70 o 
   1   6  11       19.05       18.32      1.61 o 
   2   6  11       11.22       11.65      1.49 o 
   3   6  11       13.94       14.40      1.95 o 
   4   6  11       13.82       16.56      2.92 o 
  -4   7  11        0.14       -0.19      1.26 o 
  -3   7  11       18.22       17.51      1.66 o 
  -2   7  11       56.13       54.97      2.36 o 
  -1   7  11        0.41        1.11      0.98 o 
   0   7  11        5.34        4.97      1.15 o 
   1   7  11       12.25       14.12      1.90 o 
   2   7  11        2.59        3.37      2.01 o 
   3   7  11        6.67        9.66      3.64 o 
  -3   8  11        0.08        0.55      1.40 o 
  -2   8  11        0.68        0.18      1.35 o 
  -1   8  11        0.94        1.70      1.35 o 
   0   8  11        1.72        1.33      1.37 o 
   1   8  11       12.93       12.77      2.09 o 
   2   8  11        1.60        0.17      2.00 o 
  -7   0  12        0.60        1.28      1.94 o 
  -6   0  12       43.01       46.84      3.61 o 
  -5   0  12        7.10        5.97      1.36 o 
  -4   0  12       45.57       38.40      2.18 o 
  -3   0  12      204.92      186.04      5.17 o 
  -2   0  12       18.69       20.17      1.42 o 
  -1   0  12     1051.36     1032.84     19.18 o 
   0   0  12       32.87       28.09      3.17 o 
   1   0  12       18.35       21.79      1.98 o 
   2   0  12        0.96        0.73      1.14 o 
   3   0  12      115.93       91.79      3.78 o 
   4   0  12       79.28       84.53      6.53 o 
   5   0  12        5.02        4.88      2.90 o 
   6   0  12       44.64       49.49      6.37 o 
  -7   1  12        0.06        1.15      1.36 o 
  -6   1  12       18.56       18.42      1.81 o 
  -5   1  12       30.92       32.09      1.57 o 
  -4   1  12        3.01        3.29      0.81 o 
  -3   1  12      180.42      176.57      2.85 o 
  -2   1  12      182.74      195.22      3.06 o 
  -1   1  12       10.65       10.97      0.72 o 
   0   1  12       19.92       21.11      1.37 o 
   1   1  12       72.11       77.45      2.36 o 
   2   1  12       79.62       68.89      2.32 o 
   3   1  12       53.04       51.67      2.58 o 
   4   1  12        0.88        1.37      2.51 o 
   5   1  12        1.58        4.00      2.11 o 
  -6   2  12        2.47        4.54      1.45 o 
  -5   2  12       53.84       52.22      2.07 o 
  -4   2  12        2.50        4.00      0.95 o 
  -3   2  12        1.40        1.13      0.79 o 
  -2   2  12      388.72      392.85      4.43 o 
  -1   2  12      231.97      236.66      3.95 o 
   0   2  12      141.68      140.28      2.44 o 
   1   2  12        1.81        0.83      0.85 o 
   2   2  12       36.48       22.92      1.49 o 
   3   2  12       47.88       44.14      2.46 o 
   4   2  12       21.47       17.92      2.52 o 
   5   2  12       22.60       25.50      3.50 o 
  -6   3  12        0.07       -0.15      1.48 o 
  -5   3  12       10.08        8.95      1.57 o 
  -4   3  12        4.41        4.29      0.92 o 
  -3   3  12        3.68        2.78      0.85 o 
  -2   3  12        3.58        4.40      0.86 o 
  -1   3  12      109.31      116.74      2.16 o 
   0   3  12       38.77       34.58      5.65 o 
   1   3  12       56.24       49.02      1.72 o 
   2   3  12       15.75       12.93      1.33 o 
   3   3  12        2.39        2.62      1.23 o 
   4   3  12        7.98       10.51      2.15 o 
   5   3  12       33.25       37.69      3.67 o 
  -6   4  12        3.79        2.94      1.47 o 
  -5   4  12        0.85        0.68      1.25 o 
  -4   4  12        0.70        0.81      1.01 o 
  -3   4  12        8.73        9.32      1.24 o 
  -2   4  12      263.42      256.43      6.63 o 
  -1   4  12       12.71       12.67      2.62 o 
   0   4  12       63.88       63.76      1.97 o 
   1   4  12       14.82       11.98      1.14 o 
   2   4  12       81.93       75.32      2.64 o 
   3   4  12        0.44        0.61      1.21 o 
   4   4  12        0.83        1.37      1.66 o 
   5   4  12       35.25       37.85      5.75 o 
  -5   5  12        3.86        5.34      1.55 o 
  -4   5  12        2.66        2.46      1.15 o 
  -3   5  12       36.70       38.03      1.88 o 
  -2   5  12       45.05       47.14      1.96 o 
  -1   5  12        5.76        4.47      0.92 o 
   0   5  12      101.29       98.43      3.03 o 
   1   5  12        0.05       -0.37      0.86 o 
   2   5  12       11.29       10.89      1.67 o 
   3   5  12       18.74       19.55      2.64 o 
   4   5  12       50.21       65.47      6.39 o 
  -5   6  12       13.93       14.23      2.10 o 
  -4   6  12        0.04       -0.46      1.01 o 
  -3   6  12      114.07      114.21      3.23 o 
  -2   6  12        6.27        6.11      1.21 o 
  -1   6  12        6.98        7.59      1.13 o 
   0   6  12        7.91        6.77      1.29 o 
   1   6  12        4.95        4.76      1.26 o 
   2   6  12        0.37       -0.01      1.81 o 
   3   6  12        0.06        0.08      1.97 o 
   4   6  12       10.30       15.02      3.12 o 
  -4   7  12        7.18        9.33      1.75 o 
  -3   7  12       14.54       14.01      1.64 o 
  -2   7  12        0.00       -0.76      1.02 o 
  -1   7  12       31.06       34.28      2.26 o 
   0   7  12       35.48       34.01      2.21 o 
   1   7  12        4.98        4.80      1.71 o 
   2   7  12        7.44        8.21      3.11 o 
   3   7  12        3.77        4.75      3.45 o 
  -2   8  12        5.87        6.51      1.85 o 
  -1   8  12       14.65       15.26      2.18 o 
   0   8  12       34.87       32.53      2.71 o 
   1   8  12        1.56        1.25      1.55 o 
  -6   1  13        5.77        5.52      1.40 o 
  -5   1  13       13.54       12.60      1.19 o 
  -4   1  13        1.09        0.41      0.73 o 
  -3   1  13        7.40        7.02      0.97 o 
  -2   1  13       26.32       25.79      1.31 o 
  -1   1  13      240.27      231.17     10.09 o 
   0   1  13      351.05      333.11      4.90 o 
   1   1  13       13.44       12.61      1.25 o 
   2   1  13      165.08      146.32      3.41 o 
   3   1  13       35.56       34.91      2.23 o 
   4   1  13       17.78       17.98      2.62 o 
   5   1  13        0.02        0.84      1.77 o 
  -6   2  13        0.01       -0.33      1.35 o 
  -5   2  13        2.13        2.66      1.03 o 
  -4   2  13        2.63        3.55      0.94 o 
  -3   2  13      143.49      134.81      2.89 o 
  -2   2  13       32.74       29.99      1.42 o 
  -1   2  13      477.00      463.58      6.13 o 
   0   2  13       73.39       66.48      2.32 o 
   1   2  13       36.10       37.66      1.86 o 
   2   2  13       35.87       30.62      1.74 o 
   3   2  13      126.06      110.92      3.80 o 
   4   2  13       10.05       10.80      2.24 o 
   5   2  13       34.76       39.44      3.80 o 
  -6   3  13        0.80        3.89      1.93 o 
  -5   3  13        0.39       -0.25      1.26 o 
  -4   3  13        3.26        2.97      0.92 o 
  -3   3  13        0.56        0.49      0.72 o 
  -2   3  13      265.79      279.82      3.77 o 
  -1   3  13       39.18       38.39      1.59 o 
   0   3  13      115.46      117.15      3.71 o 
   1   3  13      275.35      255.31      4.55 o 
   2   3  13       69.44       59.91      2.40 o 
   3   3  13       15.48       15.38      1.79 o 
   4   3  13       88.81       87.91      4.86 o 
   5   3  13        9.14       15.39      2.82 o 
  -6   4  13        1.79        1.92      1.53 o 
  -5   4  13       14.33       14.06      1.94 o 
  -4   4  13       88.38       86.82      3.23 o 
  -3   4  13        3.99        2.98      1.09 o 
  -2   4  13      498.98      506.84      9.21 o 
  -1   4  13        2.91        3.38      1.06 o 
   0   4  13        0.30        0.14      0.85 o 
   1   4  13      180.96      175.35      3.89 o 
   2   4  13      151.23      136.76      3.57 o 
   3   4  13        8.34        8.70      1.68 o 
   4   4  13        1.55        3.41      1.93 o 
  -5   5  13       14.10       16.70      2.08 o 
  -4   5  13        4.08        3.66      1.21 o 
  -3   5  13       78.62       81.79      2.66 o 
  -2   5  13       21.00       19.55      1.69 o 
  -1   5  13       22.89       21.63      1.65 o 
   0   5  13        0.38       -0.89      0.89 o 
   1   5  13      394.57      394.45      7.34 o 
   2   5  13        1.33       -1.20      1.22 o 
   3   5  13        1.16        0.83      1.79 o 
   4   5  13        0.01       -0.17      2.80 o 
  -4   6  13        3.16        3.84      1.21 o 
  -3   6  13      208.96      211.04      4.39 o 
  -2   6  13      187.81      189.03      4.64 o 
  -1   6  13        4.48        3.53      1.18 o 
   0   6  13       36.85       40.30      2.26 o 
   1   6  13      106.47      102.80      4.08 o 
   2   6  13       82.43       77.23      4.55 o 
   3   6  13        6.17        8.94      2.47 o 
  -3   7  13       22.40       23.56      2.15 o 
  -2   7  13       39.17       38.94      2.46 o 
  -1   7  13        0.14        0.45      1.19 o 
   0   7  13       71.15       68.25      3.57 o 
   1   7  13        1.11       -0.63      1.55 o 
   2   7  13       15.75       15.14      3.84 o 
  -2   8  13        0.05       -1.27      1.39 o 
  -1   8  13        7.56       11.50      2.04 o 
   0   8  13       65.97       65.09      4.71 o 
  -6   0  14        4.31        5.95      1.99 o 
  -5   0  14        3.98        3.53      1.37 o 
  -4   0  14        0.93        2.86      1.22 o 
  -3   0  14      204.40      173.25      6.55 o 
  -2   0  14       90.41       86.29      3.85 o 
  -1   0  14      235.34      220.99      5.89 o 
   0   0  14      958.14      939.91     33.26 o 
   1   0  14      232.06      222.10      7.39 o 
   2   0  14       22.18       20.72      2.28 o 
   3   0  14        7.51        4.56      1.71 o 
   4   0  14      176.92      158.73      9.28 o 
   5   0  14        6.29        4.74      3.30 o 
  -6   1  14        2.39        2.93      1.36 o 
  -5   1  14        0.17       -0.42      0.86 o 
  -4   1  14       83.31       69.67      2.12 o 
  -3   1  14       39.51       36.51      1.67 o 
  -2   1  14        0.72        0.72      0.83 o 
  -1   1  14      649.24      621.35      7.01 o 
   0   1  14     1845.89     1837.36     12.55 o 
   1   1  14        4.75        6.19      1.10 o 
   2   1  14       45.51       42.20      2.05 o 
   3   1  14      434.30      384.89     11.13 o 
   4   1  14       57.97       54.00      4.00 o 
   5   1  14        8.40        9.60      2.58 o 
  -6   2  14       27.01       29.32      2.51 o 
  -5   2  14        0.40       -0.17      0.95 o 
  -4   2  14       61.01       56.34      2.14 o 
  -3   2  14        0.32        2.03      0.86 o 
  -2   2  14       59.27       52.62      2.19 o 
  -1   2  14      193.03      194.57      3.97 o 
   0   2  14       60.10       52.50      2.20 o 
   1   2  14      193.94      188.89      3.99 o 
   2   2  14       23.05       18.46      1.76 o 
   3   2  14       12.35        7.91      1.56 o 
   4   2  14        6.23        7.45      2.19 o 
   5   2  14        4.16        3.46      2.26 o 
  -6   3  14       10.05       11.24      2.47 o 
  -5   3  14       30.26       28.85      2.69 o 
  -4   3  14        1.16        0.86      1.02 o 
  -3   3  14       13.19        4.96      1.94 o 
  -2   3  14      109.74      101.00      6.37 o 
  -1   3  14      402.49      396.13      6.94 o 
   0   3  14        0.00        1.46      0.99 o 
   1   3  14      415.12      422.70      6.07 o 
   2   3  14      185.50      166.85      4.55 o 
   3   3  14        0.30        1.12      1.31 o 
   4   3  14       36.96       35.95      3.47 o 
   5   3  14       20.67       21.87      3.21 o 
  -5   4  14       60.77       62.48      3.35 o 
  -4   4  14       19.58       19.06      1.74 o 
  -3   4  14        0.01       -0.37      0.94 o 
  -2   4  14        0.94        1.11      0.94 o 
  -1   4  14      334.79      334.13      7.03 o 
   0   4  14        2.80        4.21      1.40 o 
   1   4  14        0.11       -0.27      0.95 o 
   2   4  14       10.31       11.12      1.43 o 
   3   4  14       11.17        9.90      1.80 o 
   4   4  14       43.01       54.08      4.10 o 
  -5   5  14        8.32       10.91      1.95 o 
  -4   5  14        0.19        0.87      1.55 o 
  -3   5  14       50.79       51.96      2.56 o 
  -2   5  14      160.43      166.27      4.19 o 
  -1   5  14       10.49       11.11      1.72 o 
   0   5  14        3.63        2.94      1.38 o 
   1   5  14        3.73        1.05      1.30 o 
   2   5  14       87.48       88.58      5.29 o 
   3   5  14        0.49        0.97      1.94 o 
   4   5  14        0.14       -0.02      3.13 o 
  -4   6  14        0.01       -0.54      1.21 o 
  -3   6  14       17.77       16.37      1.78 o 
  -2   6  14      203.51      203.37      4.91 o 
  -1   6  14       17.38       18.62      2.16 o 
   0   6  14       21.42       23.24      2.31 o 
   1   6  14       41.26       45.93      3.00 o 
   2   6  14        8.48        8.72      2.37 o 
   3   6  14       40.63       42.09      3.94 o 
  -3   7  14      119.77      126.88      4.25 o 
  -2   7  14        0.10        0.92      1.35 o 
  -1   7  14       30.74       28.99      2.62 o 
   0   7  14        9.79        7.75      1.87 o 
   1   7  14       38.40       33.05      2.90 o 
   2   7  14      108.70      102.78      8.09 o 
  -6   1  15       24.54       29.93      2.27 o 
  -5   1  15        3.33        4.71      1.04 o 
  -4   1  15       40.40       35.72      2.06 o 
  -3   1  15        8.40        4.20      1.09 o 
  -2   1  15       36.14       32.65      1.85 o 
  -1   1  15       65.50       65.19      2.46 o 
   0   1  15       97.93       96.05      2.96 o 
   1   1  15      481.99      462.64      6.35 o 
   2   1  15        3.40        2.93      1.06 o 
   3   1  15       51.93       46.23      2.78 o 
   4   1  15       30.15       30.77      3.32 o 
   5   1  15        7.14        6.82      2.39 o 
  -6   2  15       38.07       40.43      2.90 o 
  -5   2  15       22.10       24.95      1.72 o 
  -4   2  15        5.02        5.28      1.17 o 
  -3   2  15       86.34       76.62      2.77 o 
  -2   2  15       19.46       16.07      1.41 o 
  -1   2  15       99.08       99.41      3.00 o 
   0   2  15      449.79      439.11      6.16 o 
   1   2  15        1.08        1.89      1.06 o 
   2   2  15       18.56       20.94      1.69 o 
   3   2  15        0.06       -0.35      1.24 o 
   4   2  15       57.03       47.63      4.01 o 
  -6   3  15       59.81       63.79      3.59 o 
  -5   3  15        8.09        6.16      1.55 o 
  -4   3  15       53.49       55.74      3.00 o 
  -3   3  15        7.09        3.68      1.21 o 
  -2   3  15      189.14      113.83     35.02 o 
  -1   3  15      494.58      495.20     14.26 o 
   0   3  15        9.63        9.54      1.31 o 
   1   3  15      434.75      439.88      6.41 o 
   2   3  15      270.59      260.09      5.09 o 
   3   3  15       11.37        9.01      1.69 o 
   4   3  15       12.40       12.45      2.62 o 
  -5   4  15       28.34       31.46      3.14 o 
  -4   4  15       15.78       14.79      1.86 o 
  -3   4  15        0.30        1.19      1.03 o 
  -2   4  15      104.22       98.59      3.86 o 
  -1   4  15      122.74      119.59      5.19 o 
   0   4  15        0.29        0.76      1.33 o 
   1   4  15      117.71      121.00      4.25 o 
   2   4  15        0.63        1.37      1.21 o 
   3   4  15       28.45       25.03      2.41 o 
   4   4  15        1.06        1.89      2.12 o 
  -5   5  15        5.08        5.17      1.99 o 
  -4   5  15        0.51        1.23      1.13 o 
  -3   5  15        0.04        0.23      0.98 o 
  -2   5  15      257.60      247.52      6.23 o 
  -1   5  15      198.50      191.42      5.46 o 
   0   5  15       20.14       19.76      2.07 o 
   1   5  15        5.23        5.44      1.61 o 
   2   5  15      475.55      452.53     10.62 o 
   3   5  15        5.43        4.70      2.37 o 
  -4   6  15       18.70       22.65      2.10 o 
  -3   6  15        6.45        4.88      1.65 o 
  -2   6  15        1.35        0.69      1.82 o 
  -1   6  15        5.66        4.16      1.60 o 
   0   6  15        0.18        0.28      1.35 o 
   1   6  15        3.96        3.96      1.74 o 
   2   6  15       58.20       62.07      4.44 o 
  -2   7  15       42.43       43.24      3.22 o 
  -1   7  15        2.25        1.43      1.69 o 
   0   7  15        7.51        7.77      2.02 o 
   1   7  15       27.68       26.51      2.77 o 
  -6   0  16       52.02       72.20      6.40 o 
  -5   0  16        1.76        1.91      1.64 o 
  -4   0  16       65.98       55.91      3.60 o 
  -3   0  16       31.25       23.28      3.47 o 
  -2   0  16       44.44       32.97      2.76 o 
  -1   0  16        0.02       -1.19      1.19 o 
   0   0  16      509.63      493.26      9.48 o 
   1   0  16        1.39        1.36      1.46 o 
   2   0  16        3.66        4.66      1.77 o 
   3   0  16        1.17        4.11      2.45 o 
   4   0  16       27.36       18.32      4.12 o 
  -6   1  16       74.18       89.39      4.98 o 
  -5   1  16        9.51       10.88      1.80 o 
  -4   1  16        1.04        0.75      1.06 o 
  -3   1  16      118.68       95.67      4.45 o 
  -2   1  16       39.64       28.90      1.85 o 
  -1   1  16       16.73       14.76      1.44 o 
   0   1  16      200.31      197.91      4.29 o 
   1   1  16      333.61      320.03      5.49 o 
   2   1  16       17.88       19.36      1.71 o 
   3   1  16       13.98       15.83      2.46 o 
   4   1  16       19.43       17.47      2.79 o 
  -6   2  16        0.01        0.78      2.24 o 
  -5   2  16        1.53        4.21      1.32 o 
  -4   2  16       18.55       15.46      1.58 o 
  -3   2  16        5.08        3.41      1.11 o 
  -2   2  16       10.83       10.07      1.28 o 
  -1   2  16       80.85       74.25      2.72 o 
   0   2  16       32.63       29.95      1.84 o 
   1   2  16      160.10      159.27      3.95 o 
   2   2  16        2.84        3.54      1.23 o 
   3   2  16        0.83        0.77      1.37 o 
   4   2  16        7.46        7.90      2.42 o 
  -5   3  16       58.68       68.09      4.36 o 
  -4   3  16        5.37        4.04      1.34 o 
  -3   3  16        0.52        1.63      1.20 o 
  -2   3  16       15.01        8.35      1.33 o 
  -1   3  16        4.45        5.28      1.16 o 
   0   3  16       55.21       55.14      2.47 o 
   1   3  16        2.57        2.36      1.21 o 
   2   3  16      122.01      110.47      4.68 o 
   3   3  16       15.24       12.64      1.96 o 
   4   3  16        1.13        1.15      2.20 o 
  -5   4  16        1.82        0.68      1.66 o 
  -4   4  16       22.51       26.51      2.92 o 
  -3   4  16        7.23        8.51      1.61 o 
  -2   4  16       12.27       10.87      1.72 o 
  -1   4  16       11.82       11.15      1.76 o 
   0   4  16        1.56        1.41      1.29 o 
   1   4  16      106.06      103.28      4.09 o 
   2   4  16       74.46       81.94      4.74 o 
   3   4  16       12.53       11.25      2.08 o 
  -4   5  16       19.34       23.07      2.43 o 
  -3   5  16       10.48       12.18      1.85 o 
  -2   5  16       17.48       15.90      2.06 o 
  -1   5  16        0.32       -0.15      1.37 o 
   0   5  16       23.24       22.51      2.28 o 
   1   5  16        8.00        7.74      1.82 o 
   2   5  16        7.64        5.86      2.42 o 
   3   5  16       74.26       75.68      5.00 o 
  -3   6  16        0.63        1.51      1.38 o 
  -2   6  16        1.96        2.22      1.55 o 
  -1   6  16       16.21       13.27      2.08 o 
   0   6  16       28.51       27.02      2.58 o 
   1   6  16        0.49       -0.34      1.66 o 
   2   6  16       45.45       46.32      4.16 o 
  -1   7  16        0.84        1.77      1.75 o 
   0   7  16       50.31       51.73      3.52 o 
  -5   1  17       21.45       25.26      2.37 o 
  -4   1  17        5.97        5.77      1.50 o 
  -3   1  17        3.73        2.20      1.06 o 
  -2   1  17       23.29       21.87      1.72 o 
  -1   1  17        3.24        2.46      1.06 o 
   0   1  17        0.02        0.60      0.94 o 
   1   1  17       14.30       13.65      1.55 o 
   2   1  17       23.97       23.32      1.89 o 
   3   1  17        1.82       -0.79      1.65 o 
   4   1  17        2.75        3.58      1.99 o 
  -5   2  17        0.02        1.44      1.26 o 
  -4   2  17        3.08        2.17      1.17 o 
  -3   2  17       19.65       19.27      1.97 o 
  -2   2  17        1.62        1.07      0.95 o 
  -1   2  17        3.37        2.59      1.08 o 
   0   2  17        9.35       11.23      1.40 o 
   1   2  17        5.12        3.27      1.20 o 
   2   2  17        0.02       -1.05      1.05 o 
   3   2  17        0.08       -0.74      1.34 o 
   4   2  17        1.08       -0.31      2.07 o 
  -5   3  17       46.14       46.11      3.75 o 
  -4   3  17        0.54        1.27      1.25 o 
  -3   3  17        4.07        3.66      1.44 o 
  -2   3  17       23.06       25.96      2.30 o 
  -1   3  17       45.95       39.33      2.18 o 
   0   3  17        9.20       10.87      1.47 o 
   1   3  17       31.56       32.42      2.16 o 
   2   3  17       60.34       61.19      2.84 o 
   3   3  17        0.19        2.80      1.65 o 
  -4   4  17        0.01        0.11      1.38 o 
  -3   4  17        0.17       -1.23      1.23 o 
  -2   4  17        0.70        1.29      1.37 o 
  -1   4  17        9.67        8.72      1.72 o 
   0   4  17        1.85        2.34      1.56 o 
   1   4  17       16.15       14.52      2.09 o 
   2   4  17       26.03       26.46      3.21 o 
   3   4  17        0.51       -1.97      2.01 o 
  -4   5  17       37.31       43.70      3.10 o 
  -3   5  17        1.34        2.29      1.45 o 
  -2   5  17        0.07        2.24      1.42 o 
  -1   5  17        4.84        4.13      1.57 o 
   0   5  17        1.82        2.49      1.64 o 
   1   5  17       30.69       32.44      2.77 o 
   2   5  17        4.20        9.26      2.59 o 
  -3   6  17       16.32       18.29      2.33 o 
  -2   6  17        0.03       -0.03      1.53 o 
  -1   6  17       12.14        9.15      1.95 o 
   0   6  17       33.46       35.42      2.98 o 
   1   6  17        0.09       -1.31      1.70 o 
  -5   0  18       51.46       50.12      3.81 o 
  -4   0  18        1.24        2.94      1.72 o 
  -3   0  18        3.06        1.55      1.50 o 
  -2   0  18       27.88       28.69      2.80 o 
  -1   0  18        0.16        0.91      1.36 o 
   0   0  18        0.19        0.06      1.44 o 
   1   0  18       14.33       14.65      2.31 o 
   2   0  18        0.63       -0.16      1.61 o 
   3   0  18        0.32        1.43      2.40 o 
  -5   1  18        5.91        7.84      1.50 o 
  -4   1  18        2.83        3.42      1.50 o 
  -3   1  18        0.60        0.64      1.03 o 
  -2   1  18        2.78        3.07      1.06 o 
  -1   1  18       88.83       88.81      3.17 o 
   0   1  18      100.18       99.07      3.34 o 
   1   1  18        2.06        3.35      1.26 o 
   2   1  18      105.55       98.73      3.48 o 
   3   1  18       73.33       72.44      4.74 o 
  -5   2  18       26.37       32.05      3.25 o 
  -4   2  18        7.09        6.61      1.56 o 
  -3   2  18        0.91        0.36      1.13 o 
  -2   2  18        0.43        0.24      0.97 o 
  -1   2  18        0.55        1.59      1.07 o 
   0   2  18        3.04        2.86      1.18 o 
   1   2  18        1.59        1.27      1.15 o 
   2   2  18        0.15        0.14      1.19 o 
   3   2  18       11.94       14.26      2.63 o 
  -5   3  18        0.01       -0.23      1.42 o 
  -4   3  18        1.11        2.22      1.43 o 
  -3   3  18        9.36        8.03      1.65 o 
  -2   3  18       29.78       26.38      2.32 o 
  -1   3  18        8.55        9.31      1.47 o 
   0   3  18       19.14       19.67      1.84 o 
   1   3  18       14.94       14.05      1.77 o 
   2   3  18        2.12        1.36      1.48 o 
   3   3  18       76.02       82.95      4.12 o 
  -4   4  18       14.70       17.85      2.27 o 
  -3   4  18        0.01        0.43      1.31 o 
  -2   4  18       12.35       11.69      2.00 o 
  -1   4  18        1.49        1.22      1.42 o 
   0   4  18        2.80        2.36      1.59 o 
   1   4  18        6.98        9.40      2.00 o 
   2   4  18        8.15       11.54      2.68 o 
  -3   5  18        5.73        6.16      1.74 o 
  -2   5  18       21.97       22.97      2.49 o 
  -1   5  18        8.54        8.97      1.92 o 
   0   5  18       47.15       42.29      3.24 o 
   1   5  18        0.04        1.00      1.73 o 
   2   5  18       18.77       20.66      3.28 o 
  -2   6  18        0.09        0.09      1.58 o 
  -1   6  18       17.13       18.75      2.45 o 
   0   6  18        2.03        3.19      1.87 o 
  -5   1  19        0.77        0.35      1.31 o 
  -4   1  19        1.54        2.65      1.25 o 
  -3   1  19        3.05        4.49      1.27 o 
  -2   1  19        0.55        0.85      1.01 o 
  -1   1  19       13.70       14.26      1.62 o 
   0   1  19        6.17        5.80      1.34 o 
   1   1  19        0.10        1.97      1.24 o 
   2   1  19       56.77       60.28      2.98 o 
   3   1  19       31.38       36.63      3.70 o 
  -4   2  19       51.88       50.41      3.91 o 
  -3   2  19        3.94        4.46      1.45 o 
  -2   2  19        0.99        0.37      1.04 o 
  -1   2  19       17.76       16.49      1.66 o 
   0   2  19        1.43        2.55      1.23 o 
   1   2  19       34.19       34.86      2.32 o 
   2   2  19        1.41        1.73      1.40 o 
   3   2  19       11.41       16.71      2.79 o 
  -4   3  19        0.25        0.10      1.38 o 
  -3   3  19        1.48        1.35      1.27 o 
  -2   3  19       13.26       13.87      1.99 o 
  -1   3  19        8.35        8.50      1.85 o 
   0   3  19        5.07        5.55      1.47 o 
   1   3  19       63.34       59.24      2.92 o 
   2   3  19       17.96       16.52      2.19 o 
  -3   4  19       23.98       21.81      2.37 o 
  -2   4  19        4.37        4.13      1.56 o 
  -1   4  19        3.41        4.95      1.72 o 
   0   4  19       25.18       23.65      2.55 o 
   1   4  19        1.95        2.81      1.88 o 
   2   4  19       34.00       37.66      3.85 o 
  -2   5  19        2.49        2.50      1.61 o 
  -1   5  19       10.72       13.70      2.16 o 
   0   5  19        0.16        1.21      1.82 o 
   1   5  19       22.50       21.09      2.66 o 
  -4   0  20       14.73       14.08      3.66 o 
  -3   0  20       88.00      100.72      7.44 o 
  -2   0  20       76.11       86.16      4.82 o 
  -1   0  20       21.36       20.13      2.70 o 
   0   0  20        0.44        1.76      1.77 o 
   1   0  20       88.93       97.22      5.14 o 
   2   0  20        1.15        0.59      2.03 o 
  -4   1  20       11.85       13.17      3.51 o 
  -3   1  20        0.36        0.65      1.14 o 
  -2   1  20       21.89       28.95      2.17 o 
  -1   1  20       20.83       23.65      2.02 o 
   0   1  20       10.69       12.28      1.65 o 
   1   1  20        1.14        1.88      1.26 o 
   2   1  20        7.36        9.13      1.73 o 
  -4   2  20        5.03        7.41      1.80 o 
  -3   2  20       14.33       17.06      1.84 o 
  -2   2  20       40.89       45.00      2.59 o 
  -1   2  20        6.18        6.17      1.36 o 
   0   2  20       34.67       34.34      2.31 o 
   1   2  20        8.41       10.59      1.73 o 
   2   2  20       10.45       11.61      1.99 o 
  -3   3  20       53.02       67.68      3.75 o 
  -2   3  20        0.00       -0.28      1.25 o 
  -1   3  20        2.10        3.93      1.60 o 
   0   3  20        0.32        1.07      1.53 o 
   1   3  20       20.33       24.25      2.29 o 
   2   3  20        1.51        1.16      1.69 o 
  -3   4  20        0.45        0.44      1.51 o 
  -2   4  20        1.07        0.97      1.63 o 
  -1   4  20       26.68       28.52      2.82 o 
   0   4  20       44.32       47.64      3.38 o 
   1   4  20        0.56        0.98      1.89 o 
  -4   1  21       17.65       27.60      3.26 o 
  -3   1  21       17.87       20.42      2.89 o 
  -2   1  21       53.93       68.56      3.19 o 
  -1   1  21        1.37        2.16      1.28 o 
   0   1  21        6.20        5.81      1.49 o 
   1   1  21        8.64       10.78      1.74 o 
   2   1  21       11.03       16.22      2.42 o 
  -3   2  21       55.52       61.61      3.67 o 
  -2   2  21        0.84        0.67      1.14 o 
  -1   2  21       78.72       85.87      3.50 o 
   0   2  21        3.38        3.75      1.43 o 
   1   2  21       38.91       42.10      2.75 o 
  -3   3  21        1.89        3.30      1.60 o 
  -2   3  21       28.28       29.82      2.75 o 
  -1   3  21        3.23        4.15      1.75 o 
   0   3  21       42.15       47.71      3.39 o 
   1   3  21        2.72        1.39      1.80 o 
  -1   4  21       36.48       38.74      3.21 o 
  -3   0  22       21.96       19.93      4.21 o 
  -2   0  22      163.62      184.29      9.34 o 
  -1   0  22      128.51      137.19      6.37 o 
   0   0  22       20.34       20.96      3.04 o 
   1   0  22       24.20       25.00      3.32 o 
  -3   1  22        5.09        8.98      1.67 o 
  -2   1  22       61.97       76.83      3.50 o 
  -1   1  22       13.89       12.12      1.82 o 
   0   1  22       13.35       10.82      1.80 o 
   1   1  22       16.03       19.45      2.22 o 
  -2   2  22       72.85       74.50      3.43 o 
  -1   2  22       33.89       44.59      2.78 o 
   0   2  22        0.22        0.81      1.44 o 
                                                 
